# Supplementary material for: Validation of Smartphones in Arbitrary Positions Against Force Plate Standard for Balance Assessment
Source: Sensors (Basel). 2025 Apr 22;25(9):2639. doi: 10.3390/s25092639 (PMC12073742; doi:10.3390/s25092639)
Supplement: Supplementary file 1 [file sensors-25-02639-s001.zip]

Archive with 62 entries (58 files):
- Supplementary.pdf
- Validation of Mobile Devices w Force Plates for Balance Assessment/
- Validation of Mobile Devices w Force Plates for Balance Assessment/.DS_Store
- Validation of Mobile Devices w Force Plates for Balance Assessment/bibliography.bib
- Validation of Mobile Devices w Force Plates for Balance Assessment/Definitions/
- Validation of Mobile Devices w Force Plates for Balance Assessment/Definitions/chicago2.bst
- Validation of Mobile Devices w Force Plates for Balance Assessment/Definitions/journalnames.tex
- Validation of Mobile Devices w Force Plates for Balance Assessment/Definitions/logo-ccby.eps
- Validation of Mobile Devices w Force Plates for Balance Assessment/Definitions/logo-mdpi-eps-converted-to.pdf
- Validation of Mobile Devices w Force Plates for Balance Assessment/Definitions/logo-mdpi.eps
- Validation of Mobile Devices w Force Plates for Balance Assessment/Definitions/logo-orcid.pdf
- Validation of Mobile Devices w Force Plates for Balance Assessment/Definitions/logo-updates-eps-converted-to.pdf
- Validation of Mobile Devices w Force Plates for Balance Assessment/Definitions/logo-updates.eps
- Validation of Mobile Devices w Force Plates for Balance Assessment/Definitions/mdpi.bst
- Validation of Mobile Devices w Force Plates for Balance Assessment/Definitions/mdpi.cls
- Validation of Mobile Devices w Force Plates for Balance Assessment/Definitions/mdpi_apacite.bst
- Validation of Mobile Devices w Force Plates for Balance Assessment/Definitions/mdpi_apacite.sty
- Validation of Mobile Devices w Force Plates for Balance Assessment/Definitions/mdpi_chicago.bst
- Validation of Mobile Devices w Force Plates for Balance Assessment/Definitions/sensors-logo-eps-converted-to.pdf
- Validation of Mobile Devices w Force Plates for Balance Assessment/Definitions/sensors-logo.eps
- Validation of Mobile Devices w Force Plates for Balance Assessment/figures/
- Validation of Mobile Devices w Force Plates for Balance Assessment/figures/COM_Vector_Construct_2.pdf
- Validation of Mobile Devices w Force Plates for Balance Assessment/figures/FlowChart_2.pdf
- Validation of Mobile Devices w Force Plates for Balance Assessment/figures/InvertedPendulum.pdf
- Validation of Mobile Devices w Force Plates for Balance Assessment/figures/InvertedPendulum_Ankle.pdf
- Validation of Mobile Devices w Force Plates for Balance Assessment/figures/InvertedPendulum_Body.pdf
- Validation of Mobile Devices w Force Plates for Balance Assessment/figures/Results/
- Validation of Mobile Devices w Force Plates for Balance Assessment/figures/Results/Trial1_Fig1.pdf
- Validation of Mobile Devices w Force Plates for Balance Assessment/figures/Results/Trial1_Fig2.pdf
- Validation of Mobile Devices w Force Plates for Balance Assessment/figures/Results/Trial1_Fig3.pdf
- Validation of Mobile Devices w Force Plates for Balance Assessment/figures/Results/Trial1_Fig4.pdf
- Validation of Mobile Devices w Force Plates for Balance Assessment/figures/Results/Trial1_Fig5.pdf
- Validation of Mobile Devices w Force Plates for Balance Assessment/figures/Results/Trial1_Fig6.pdf
- Validation of Mobile Devices w Force Plates for Balance Assessment/figures/Results/Trial2_Fig1.pdf
- Validation of Mobile Devices w Force Plates for Balance Assessment/figures/Results/Trial2_Fig2.pdf
- Validation of Mobile Devices w Force Plates for Balance Assessment/figures/Results/Trial2_Fig3.pdf
- Validation of Mobile Devices w Force Plates for Balance Assessment/figures/Results/Trial2_Fig4.pdf
- Validation of Mobile Devices w Force Plates for Balance Assessment/figures/Results/Trial2_Fig5.pdf
- Validation of Mobile Devices w Force Plates for Balance Assessment/figures/Results/Trial2_Fig6.pdf
- Validation of Mobile Devices w Force Plates for Balance Assessment/figures/Results/Trial3_Fig1.pdf
- Validation of Mobile Devices w Force Plates for Balance Assessment/figures/Results/Trial3_Fig2.pdf
- Validation of Mobile Devices w Force Plates for Balance Assessment/figures/Results/Trial3_Fig3.pdf
- Validation of Mobile Devices w Force Plates for Balance Assessment/figures/Results/Trial3_Fig4.pdf
- Validation of Mobile Devices w Force Plates for Balance Assessment/figures/Results/Trial3_Fig5.pdf
- Validation of Mobile Devices w Force Plates for Balance Assessment/figures/Results/Trial3_Fig6.pdf
- Validation of Mobile Devices w Force Plates for Balance Assessment/figures/Results/Trial4_Fig1.pdf
- Validation of Mobile Devices w Force Plates for Balance Assessment/figures/Results/Trial4_Fig2.pdf
- Validation of Mobile Devices w Force Plates for Balance Assessment/figures/Results/Trial4_Fig3.pdf
- Validation of Mobile Devices w Force Plates for Balance Assessment/figures/Results/Trial4_Fig4.pdf
- Validation of Mobile Devices w Force Plates for Balance Assessment/figures/Results/Trial4_Fig5.pdf
- Validation of Mobile Devices w Force Plates for Balance Assessment/figures/Results/Trial4_Fig6.pdf
- Validation of Mobile Devices w Force Plates for Balance Assessment/figures/Setup_Updated.pdf
- Validation of Mobile Devices w Force Plates for Balance Assessment/FinalEdits.pdf
- Validation of Mobile Devices w Force Plates for Balance Assessment/latexmkrc
- Validation of Mobile Devices w Force Plates for Balance Assessment/Manuscript_sensors-3529895.pdf
- Validation of Mobile Devices w Force Plates for Balance Assessment/Supplementary.aux
- Validation of Mobile Devices w Force Plates for Balance Assessment/Supplementary.log
- Validation of Mobile Devices w Force Plates for Balance Assessment/Supplementary.out
- Validation of Mobile Devices w Force Plates for Balance Assessment/Supplementary.pdf
- Validation of Mobile Devices w Force Plates for Balance Assessment/Supplementary.synctex.gz
- Validation of Mobile Devices w Force Plates for Balance Assessment/Supplementary.tex
- Validation of Mobile Devices w Force Plates for Balance Assessment/SupplementaryFile.pdf
