# Supplementary material for: Validation of Smartphones in Arbitrary Positions Against Force Plate Standard for Balance Assessment
Source: Sensors (Basel). 2025 Apr 22;25(9):2639. doi: 10.3390/s25092639 (PMC12073742; doi:10.3390/s25092639)
Supplement: Supplementary file 1 [file sensors-25-02639-s001.zip › Validation of Mobile Devices w Force Plates for Balance Assessment/bibliography.bib]

@ARTICLE{Horak2013-fh,
  title     = "Objective biomarkers of balance and gait for Parkinson's disease using body-worn sensors",
  author    = "Horak, Fay B and Mancini, Martina",
  journal   = "Mov. Disord.",
  publisher = "Wiley",
  volume    =  28,
  number    =  11,
  pages     = "1544--1551",
  month     =  sep,
  year      =  2013,
  keywords  = "balance; clinical trials; gait; technology",
  copyright = "http://onlinelibrary.wiley.com/termsAndConditions\#vor",
  language  = "en"
}

@ARTICLE{Ozinga2017-tf,
  title     = "Use of mobile device accelerometry to enhance evaluation of postural instability in Parkinson disease",
  author    = "Ozinga, Sarah J and Linder, Susan M and Alberts, Jay L",
  journal   = "Arch. Phys. Med. Rehabil.",
  publisher = "Elsevier BV",
  volume    =  98,
  number    =  4,
  pages     = "649--658",
  month     =  apr,
  year      =  2017,
  language  = "en"
}

@ARTICLE{Park2015-ht,
  title     = "Development of a balance analysis system for early diagnosis of Parkinson's disease",
  author    = "Park, Jang-Ho and Youm, Sekyoung and Jeon, Yongwoong and Park, Seung-Hun",
  journal   = "Int. J. Ind. Ergon.",
  publisher = "Elsevier BV",
  volume    =  48,
  pages     = "139--148",
  month     =  jul,
  year      =  2015,
  language  = "en"
}

@ARTICLE{Hsieh2019-bu,
  title     = "Smartphone technology can measure postural stability and discriminate fall risk in older adults",
  author    = "Hsieh, Katherine L and Roach, Kathleen L and Wajda, Douglas A and Sosnoff, Jacob J",
  journal   = "Gait Posture",
  publisher = "Elsevier BV",
  volume    =  67,
  pages     = "160--165",
  month     =  jan,
  year      =  2019,
  keywords  = "Balance; Fall risk; Mobile technology; Older adults; Smartphone",
  language  = "en"
}

@ARTICLE{Hou2019-ie,
  title     = "Development of a smartphone-based balance assessment system for subjects with stroke",
  author    = "Hou, You-Ruei and Chiu, Ya-Lan and Chiang, Shang-Lin and Chen, Hui-Ya and Sung, Wen-Hsu",
  publisher = "MDPI AG",
  volume    =  20,
  number    =  1,
  pages     = "88",
  month     =  dec,
  year      =  2019,
  keywords  = "balance; smartphone; stroke",
  copyright = "https://creativecommons.org/licenses/by/4.0/",
  language  = "en"
}

@ARTICLE{Lattanzi2020-xo,
  title     = "Standing balance assessment by measurement of body center of gravity using smartphones",
  author    = "Lattanzi, Emanuele and Freschi, Valerio and Delpriori, Saverio and Klopfenstein, Lorenz Cuno and Bogliolo, Alessandro",
  journal   = "IEEE Access",
  publisher = "Institute of Electrical and Electronics Engineers (IEEE)",
  volume    =  8,
  pages     = "96438--96448",
  year      =  2020,
  copyright = "https://creativecommons.org/licenses/by/4.0/legalcode"
}

@ARTICLE{Logan2015-ou,
  title     = "Relationship between fundamental motor skill competence and physical activity during childhood and adolescence: A systematic review",
  author    = "Logan, Samuel W and Kipling Webster, E and Getchell, Nancy and Pfeiffer, Karin A and Robinson, Leah E",
  journal   = "Kinesiol. Rev. (Champaign)",
  publisher = "Human Kinetics",
  volume    =  4,
  number    =  4,
  pages     = "416--426",
  month     =  nov,
  year      =  2015
}

@ARTICLE{Maiano2019-qa,
  title     = "Effects of motor skill interventions on fundamental movement skills in children and adolescents with intellectual disabilities: a systematic review",
  author    = "Ma{\"\i}ano, C and Hue, O and April, J",
  journal   = "J. Intellect. Disabil. Res.",
  publisher = "Wiley",
  volume    =  63,
  number    =  9,
  pages     = "1163--1179",
  month     =  sep,
  year      =  2019,
  keywords  = "balance skills; locomotor skills; motor skills; object control skills; stability skills",
  language  = "en"
}

@INCOLLECTION{Duarte2010-ta,
  title     = "Control of equilibrium in humans",
  booktitle = "Motor Control",
  author    = "Duarte, Marcos and Freitas, Sandra M S F and Zatsiorsky, Vladimir",
  publisher = "Oxford University Press",
  pages     = "219--242",
  month     =  dec,
  year      =  2010
}

@ARTICLE{Blaszczyk2016-hn,
  title     = "The use of force-plate posturography in the assessment of postural instability",
  author    = "B{\l}aszczyk, Janusz W",
  journal = {Gait \& Posture},
  publisher = "Elsevier BV",
  volume    =  44,
  pages     = "1--6",
  month     =  feb,
  year      =  2016,
  keywords  = "Elderly; Parkinson's disease; Postural stability; Sway vector",
  issn = {0966-6362},
  doi = {https://doi.org/10.1016/j.gaitpost.2015.10.014},
  url = {https://www.sciencedirect.com/science/article/pii/S0966636215009224},
  language  = "en"
}

@ARTICLE{Chen2021-hu,
  title     = "Review of the upright balance assessment based on the force plate",
  author    = "Chen, Baoliang and Liu, Peng and Xiao, Feiyun and Liu, Zhengshi and Wang, Yong",
  journal   = "Int. J. Environ. Res. Public Health",
  publisher = "MDPI AG",
  volume    =  18,
  number    =  5,
  pages     = "2696",
  month     =  mar,
  year      =  2021,
  keywords  = "COP; balance assessment; force plate; posture balance",
  copyright = "https://creativecommons.org/licenses/by/4.0/",
  language  = "en"
}

@BOOK{Miranda-Cantellops2023-bb,
  title     = "Berg Balance Testing",
  author    = "Miranda-Cantellops, Natalia and Tiu, Timothy K",
  publisher = "StatPearls Publishing",
  month     =  feb,
  year      =  2023
}

@ARTICLE{Lima2018-sw,
  title     = "The Berg Balance Scale as a clinical screening tool to predict fall risk in older adults: a systematic review",
  author    = "Lima, C A and Ricci, N A and Nogueira, E C and Perracini, M R",
  journal   = "Physiotherapy",
  publisher = "Elsevier BV",
  volume    =  104,
  number    =  4,
  pages     = "383--394",
  month     =  dec,
  year      =  2018,
  keywords  = "assessment; balance; falls; older adults; prediction",
  language  = "en"
}

@ARTICLE{Sibley2013-oa,
  title     = "Clinical balance assessment: perceptions of commonly-used standardized measures and current practices among physiotherapists in Ontario, Canada",
  author    = "Sibley, Kathryn M and Straus, Sharon E and Inness, Elizabeth L and Salbach, Nancy M and Jaglal, Susan B",
  journal   = "Implement. Sci.",
  publisher = "Springer Science and Business Media LLC",
  volume    =  8,
  number    =  1,
  pages     = "33",
  month     =  mar,
  year      =  2013,
  language  = "en"
}

@ARTICLE{Pickenbrock2016-qs,
  title    = "A comparison between the Static Balance Test and the Berg Balance Scale: validity, reliability, and comparative resource use",
  author   = "Pickenbrock, Heidrun Maria and Diel, Andrea and Zapf, Antonia",
  journal  = "Clin. Rehabil.",
  volume   =  30,
  number   =  3,
  pages    = "288--293",
  month    =  mar,
  year     =  2016,
  keywords = "Berg Balance Scale; Stroke; assessment; balance; rehabilitation",
  language = "en"
}

@ARTICLE{Sun2018-co,
  title     = "Novel sensing technology in fall risk assessment in older adults: a systematic review",
  author    = "Sun, Ruopeng and Sosnoff, Jacob J",
  journal   = "BMC Geriatr.",
  publisher = "Springer Nature",
  volume    =  18,
  number    =  1,
  month     =  dec,
  year      =  2018,
  language  = "en"
}

@ARTICLE{Mayagoitia2002-lh,
  title     = "Standing balance evaluation using a triaxial accelerometer",
  author    = "Mayagoitia, Ruth E and L{\"o}tters, Joost C and Veltink, Peter H and Hermens, Hermie",
  journal   = "Gait Posture",
  publisher = "Elsevier BV",
  volume    =  16,
  number    =  1,
  pages     = "55--59",
  month     =  aug,
  year      =  2002,
  language  = "en"
}

@INPROCEEDINGS{LeMoyne2010-gn,
  title           = "Implementation of an iPhone for characterizing Parkinson's disease tremor through a wireless accelerometer application",
  booktitle       = "2010 Annual International Conference of the {IEEE} Engineering in Medicine and Biology",
  author          = "LeMoyne, Robert and Mastroianni, Timothy and Cozza, Michael and Coroian, Cristian and Grundfest, Warren",
  publisher       = "IEEE",
  month           =  aug,
  year            =  2010,
  conference      = "2010 32nd Annual International Conference of the IEEE Engineering in Medicine and Biology Society (EMBC 2010)",
  location        = "Buenos Aires"
}

@ARTICLE{Berger2005-qz,
  title     = "Undisturbed upright stance control in the elderly: Part 1. Age-related changes in undisturbed upright stance control",
  author    = "Berger, L and Chuzel, M and Buisson, G and Rougier, P",
  journal   = "J. Mot. Behav.",
  publisher = "Informa UK Limited",
  volume    =  37,
  number    =  5,
  pages     = "348--358",
  month     =  sep,
  year      =  2005,
  language  = "en"
}

@ARTICLE{Corriveau2004-in,
  title     = "Postural stability in the elderly: empirical confirmation of a theoretical model",
  author    = "Corriveau, H{\'e}l{\`e}ne and H{\'e}bert, R{\'e}jean and Ra{\^\i}che, Michel and Dubois, Marie-France and Prince, Fran{\cc}ois",
  journal   = "Arch. Gerontol. Geriatr.",
  publisher = "Elsevier BV",
  volume    =  39,
  number    =  2,
  pages     = "163--177",
  month     =  sep,
  year      =  2004,
  language  = "en"
}

@ARTICLE{Masani2007-ps,
  title     = "Larger center of pressure minus center of gravity in the elderly induces larger body acceleration during quiet standing",
  author    = "Masani, Kei and Vette, Albert H and Kouzaki, Motoki and Kanehisa, Hiroaki and Fukunaga, Tetsuo and Popovic, Milos R",
  journal   = "Neurosci. Lett.",
  publisher = "Elsevier BV",
  volume    =  422,
  number    =  3,
  pages     = "202--206",
  month     =  jul,
  year      =  2007,
  language  = "en"
}

@ARTICLE{Winter1995-vq,
  title     = "Human balance and posture control during standing and walking",
  author    = "Winter, D A",
  journal   = "Gait Posture",
  publisher = "Elsevier BV",
  volume    =  3,
  number    =  4,
  pages     = "193--214",
  month     =  dec,
  year      =  1995,
  language  = "en"
}

@article{Breniere1996,
    author = "Breniere, Yvon",
    title = "Why we walk the way we do",
    journal = "Journal of Motor Behavior",
    year = 1996,
    volume = 28,
    number = 4,
    pages = "291",
    doi = "10.1080/00222895.1996.10544598"
}
% Cited by duarte for inverted pendulum model

@article{LEDEBT1994801,
title = {Dynamical implication of anatomical and mechanical parameters in gait initiation process in children},
journal = {Human Movement Science},
volume = {13},
number = {6},
pages = {801-815},
year = {1994},
issn = {0167-9457},
doi = {https://doi.org/10.1016/0167-9457(94)90019-1},
url = {https://www.sciencedirect.com/science/article/pii/0167945794900191},
author = {Annick Ledebt and Yvon Brenière},
abstract = {This study analyses the incidence of anatomical (mass, height, inertia) and mechanical (gravity) parameters on the duration of gait initiation, from a standing posture, in children. Twenty-one children, aged 4, 6 and 8 years, participated in the study. Experimental and theoretical values of the duration of gait initiation are compared. The experimental data are computed from children's gait executed on a force plate. The theoretical data are computed by using an inverted-pendulum model. The results show that (1) duration of gait initiation is independent of gait velocity, as it is in adults; (2) the experimental values are very close to the theoretical values. These findings suggest that children's biomechanical constants are determining factors for initiating movement. It is hypothesized that the capacity to combine and adapt properties of the body with dynamics of the context is acquired through practice of independent walking.}
}
% Cided by Breniere as source for mass moment of inertia correlation equation


@book{mcginnis2013biomechanics,
  title={Biomechanics of Sport and Exercise},
  author={McGinnis, P.M.},
  isbn={9780736079662},
  lccn={2004012743},
  url={https://books.google.com/books?id=awmprqGqFo4C},
  year={2013},
  publisher={Human Kinetics}
}
% Cited by Duarte for parallel axis theorem anatomical distances


@book{winter2009biomechanics,
  title={Biomechanics and Motor Control of Human Movement},
  author={Winter, D.A.},
  isbn={9780470398180},
  lccn={2009019182},
  url={https://books.google.com/books?id=_bFHL08IWfwC},
  year={2009},
  publisher={Wiley}
}
% Also cited by Duarte for parallel axis theorem anatomical distances


@misc{Taylor2016,
  title={Finite Difference Coefficients Calculator},
  author={Taylor, Cameron R.},
  year={2016},
  howpublished="\url{https://web.media.mit.edu/~crtaylor/calculator.html}"
}
% Finite difference calculator, including derivation of linear algebra


@article{Fornberg1988,
 ISSN = {00255718, 10886842},
 URL = {http://www.jstor.org/stable/2008770},
 abstract = {Simple recursions are derived for calculating the weights in compact finite difference formulas for any order of derivative and to any order of accuracy on one-dimensional grids with arbitrary spacing. Tables are included for some special cases (of equispaced grids).},
 author = {Bengt Fornberg},
 journal = {Mathematics of Computation},
 number = {184},
 pages = {699--706},
 publisher = {American Mathematical Society},
 title = {Generation of Finite Difference Formulas on Arbitrarily Spaced Grids},
 urldate = {2024-08-08},
 volume = {51},
 year = {1988}
}
% Scholarly article for finite difference coefficients


@ARTICLE{Chou1992-mh,
  title     = "Quaternion kinematic and dynamic differential equations",
  author    = "Chou, J C K",
  journal   = "IEEE Trans. Rob. Autom.",
  publisher = "Institute of Electrical and Electronics Engineers (IEEE)",
  volume    =  8,
  number    =  1,
  pages     = "53--64",
  year      =  1992,
  copyright = "https://ieeexplore.ieee.org/Xplorehelp/downloads/license-information/IEEE.html"
}
% Reviews quaternion definitions and deriving derivative of quaternion in terms of omega


@ARTICLE{Sabatini2005-dp,
  title     = "Quaternion-based strap-down integration method for applications
               of inertial sensing to gait analysis",
  author    = "Sabatini, A M",
  journal   = "Med. Biol. Eng. Comput.",
  publisher = "Springer Science and Business Media LLC",
  volume    =  43,
  number    =  1,
  pages     = "94--101",
  month     =  jan,
  year      =  2005,
  language  = "en"
}
% Paper appplying numerical integration of omega to update rotation quaternions, use in gait


@article{Spring1986EulerPA,
  title={Euler parameters and the use of quaternion algebra in the manipulation of finite rotations: A review},
  author={Kerry W. Spring},
  journal={Mechanism and Machine Theory},
  year={1986},
  volume={21},
  pages={365-373},
  url={https://api.semanticscholar.org/CorpusID:122698985}
}
% Quaternion definitions as rotation matrices


@Article{Crenna2021,
AUTHOR = {Crenna, Francesco and Rossi, Giovanni Battista and Berardengo, Marta},
TITLE = {Filtering Biomechanical Signals in Movement Analysis},
JOURNAL = {Sensors},
VOLUME = {21},
YEAR = {2021},
NUMBER = {13},
ARTICLE-NUMBER = {4580},
URL = {https://www.mdpi.com/1424-8220/21/13/4580},
PubMedID = {34283131},
ISSN = {1424-8220},
ABSTRACT = {Biomechanical analysis of human movement is based on dynamic measurements of reference points on the subject’s body and orientation measurements of body segments. Collected data include positions’ measurement, in a three-dimensional space. Signal enhancement by proper filtering is often recommended. Velocity and acceleration signal must be obtained from position/angular measurement records, needing numerical processing effort. In this paper, we propose a comparative filtering method study procedure, based on measurement uncertainty related parameters’ set, based upon simulated and experimental signals. The final aim is to propose guidelines to optimize dynamic biomechanical measurement, considering the measurement uncertainty contribution due to the processing method. Performance of the considered methods are examined and compared with an analytical signal, considering both stationary and transient conditions. Finally, four experimental test cases are evaluated at best filtering conditions for measurement uncertainty contributions.},
DOI = {10.3390/s21134580}
}
% Justification of Butterworth filter


@article{toots2016effects,
  title={Effects of a high-intensity functional exercise program on dependence in activities of daily living and balance in older adults with dementia},
  author={Toots, Annika and Littbrand, H{\aa}kan and Lindel{\"o}f, Nina and Wiklund, Robert and Holmberg, Henrik and Nordstr{\"o}m, Peter and Lundin-Olsson, Lillemor and Gustafson, Yngve and Rosendahl, Erik},
  journal={Journal of the American Geriatrics Society},
  volume={64},
  number={1},
  pages={55--64},
  year={2016},
  publisher={Wiley Online Library}
}
% Fall risk in dimentia patients

@article{mancini2010relevance,
  title={The relevance of clinical balance assessment tools to differentiate balance deficits},
  author={Mancini, Martina and Horak, Fay B},
  journal={European journal of physical and rehabilitation medicine},
  volume={46},
  number={2},
  pages={239},
  year={2010},
  publisher={NIH Public Access}
} % Subjective balance assessments

@article{cdc2017,
  title={National estimates of the 10 leading causes of nonfatal injuries treated in hospital emergency departments, United States – 2017},
  author={CDC},
  year={2019},
  publisher={National Center for Injury Prevention and Control (U.S.)},
  url={https://stacks.cdc.gov/view/cdc/75885}
} %CDC fall statistics

@article{NASA,
  title={ANTHROPOMETRY AND BIOMECHANICS},
  author={NASA},
  journal={Man-Systems Integration Standards},
  volume={1},
  number={3},
  year={1995},
  publisher={National Aeronautics and Space Administration}
} % NASA CM research

% Yu, Bing, et al. “Estimate of the Optimum Cutoff Frequency for the Butterworth Low-Pass Digital Filter.” Journal of Applied Biomechanics, vol. 15, no. 3, 1999, pp. 318–29, https://doi.org/10.1123/jab.15.3.318.
@article{Yu1999,
  title={Estimate of the Optimum Cutoff Frequency for the Butterworth Low-Pass Digital Filter},
  author={Bing Yu and David Gabriel and Larry Noble and Kai-Nan An},
  journal={Journal of Applied Biomechanics},
  volume={15},
  number={3},
  pages={318-329},
  year={1999},
  url={https://doi.org/10.1123/jab.15.3.318}
} % Low pass filter cutoff


@article{MANCINI2011,
title = {Trunk accelerometry reveals postural instability in untreated Parkinson’s disease},
journal = {Parkinsonism \& Related Disorders},
volume = {17},
number = {7},
pages = {557-562},
year = {2011},
issn = {1353-8020},
doi = {https://doi.org/10.1016/j.parkreldis.2011.05.010},
url = {https://www.sciencedirect.com/science/article/pii/S1353802011001428},
author = {Martina Mancini and Fay B. Horak and Cris Zampieri and Patricia Carlson-Kuhta and John G. Nutt and Lorenzo Chiari},
keywords = {Untreated Parkinson’s disease, Posture, Accelerometry},
} % Presley source for cutoff frequency

@article{DOHERTY2017,
title = {Quantification of postural control deficits in patients with recent concussion: An inertial-sensor based approach},
journal = {Clinical Biomechanics},
volume = {42},
pages = {79-84},
year = {2017},
issn = {0268-0033},
doi = {https://doi.org/10.1016/j.clinbiomech.2017.01.007},
url = {https://www.sciencedirect.com/science/article/pii/S0268003317300189},
author = {Cailbhe Doherty and Liang Zhao and John Ryan and Yusuke Komaba and Akihiro Inomata and Brian Caulfield},
keywords = {Brain concussion [MeSH], Biomechanics [MeSH], Kinetics [MeSH], Postural balance [MeSH]},
} % Presley source for cutoff frequency

@article{Presley2023,
title = {Balance Assessment Using a Smartwatch Inertial Measurement Unit with Principal Component Analysis for Anatomical Calibration},
journal = {Sensors},
volume = {23},
year = {2023},
issn = {10},
doi = {http://dx.doi.org.calpoly.idm.oclc.org/10.3390/s23104585},
author = {Benjamin Presley and Jeffrey Sklar and Scott Hazelwood and Britta Berg-Johansen and Stephen Klisch},
}

@misc{MathWorks_IOS_App,
  author    = {MathWorks},
  publisher = {MathWorks},
  title     = {Android Sensor Support from MATLAB},
  url       = {https://www.mathworks.com/hardware-support/android-sensor.html},
  note      = {\url{https://www.mathworks.com/hardware-support/android-sensor.html} Accessed: August 18, 2024}
}

@misc{MathWorks_Orientation,
  author    = {MathWorks},
  publisher = {MathWorks},
  title     = {Estimate Phone Orientation Using Sensor Fusion},
  url       = {https://www.mathworks.com/help/nav/ug/estimate-phone-orientation-using-sensor-fusion.html},
  note      = {\url{https://www.mathworks.com/help/nav/ug/estimate-phone-orientation-using-sensor-fusion.html} Accessed: August 18, 2024}
}


Author(s): Initials followed by last name. If the author is an organization, use the full name of the organization.

Title of the Webpage: Enclosed in quotation marks.

Title of the Website: Italicized. If the website title is the same as the webpage title, you may omit this.

Publisher: The organization or company that is responsible for the website. This can sometimes be the same as the website title.

Date of Publication: The date when the webpage was published or last updated. Use the format "Month Day, Year."

Date of Access: The date when you accessed the webpage. This is important because website content can change over time.

URL: The full web address of the page.


@Article{Khan2020,
AUTHOR = {Khan, Muhammad Hassan and Zöller, Martin and Farid, Muhammad Shahid and Grzegorzek, Marcin},
TITLE = {Marker-Based Movement Analysis of Human Body Parts in Therapeutic Procedure},
JOURNAL = {Sensors},
VOLUME = {20},
YEAR = {2020},
NUMBER = {11},
ARTICLE-NUMBER = {3312},
URL = {https://www.mdpi.com/1424-8220/20/11/3312},
PubMedID = {32532113},
ISSN = {1424-8220},
ABSTRACT = {Movement analysis of human body parts is momentous in several applications including clinical diagnosis and rehabilitation programs. The objective of this research is to present a low-cost 3D visual tracking system to analyze the movement of various body parts during therapeutic procedures. Specifically, a marker based motion tracking system is proposed in this paper to capture the movement information in home-based rehabilitation. Different color markers are attached to the desired joints’ locations and they are detected and tracked in the video to encode their motion information. The availability of this motion information of different body parts during the therapy can be exploited to achieve more accurate results with better clinical insight, which in turn can help improve the therapeutic decision making. The proposed framework is an automated and inexpensive motion tracking system with execution speed close to real time. The performance of the proposed method is evaluated on a dataset of 10 patients using two challenging matrices that measure the average accuracy by estimating the joints’ locations and rotations. The experimental evaluation and its comparison with the existing state-of-the-art techniques reveals the efficiency of the proposed method.},
DOI = {10.3390/s20113312}
} % Microsoft Kinect


@article{mathis2018deeplabcut,
  title={DeepLabCut: markerless pose estimation of user-defined body parts with deep learning},
  author={Mathis, Alexander and Mamidanna, Pranav and Cury, Kevin M and Abe, Taiga and Murthy, Venkatesh N and Mathis, Mackenzie Weygandt and Bethge, Matthias},
  journal={Nature neuroscience},
  volume={21},
  number={9},
  pages={1281--1289},
  year={2018},
  publisher={Nature Publishing Group}
} % Deepcut 


@article{nath2019using,
  title={Using DeepLabCut for 3D markerless pose estimation across species and behaviors},
  author={Nath, Tanmay and Mathis, Alexander and Chen, An Chi and Patel, Amir and Bethge, Matthias and Mathis, Mackenzie Weygandt},
  journal={Nature protocols},
  volume={14},
  number={7},
  pages={2152--2176},
  year={2019},
  publisher={Nature Publishing Group UK London}
} % Deepcut

@inproceedings{kot2016double,
  title={Double inverted pendulum for human hip strategy of balance modelling},
  author={Kot, Andrzej and Nawrocka, Agata},
  booktitle={2016 17th International Carpathian Control Conference (ICCC)},
  pages={368--371},
  year={2016},
  organization={IEEE}
} % Double Inverted Pendulum

@article{spearman1961proof,
  title={The proof and measurement of association between two things.},
  author={Spearman, Charles},
  year={1961},
  publisher={Appleton-Century-Crofts}
} % Spearman

@Article{Onestep,
AUTHOR = {Marom, Pnina and Brik, Michael and Agay, Nirit and Dankner, Rachel and Katzir, Zoya and Keshet, Naama and Doron, Dana},
TITLE = {The Reliability and Validity of the OneStep Smartphone Application for Gait Analysis among Patients Undergoing Rehabilitation for Unilateral Lower Limb Disability},
JOURNAL = {Sensors},
VOLUME = {24},
YEAR = {2024},
NUMBER = {11},
ARTICLE-NUMBER = {3594},
URL = {https://www.mdpi.com/1424-8220/24/11/3594},
PubMedID = {38894386},
ISSN = {1424-8220},
ABSTRACT = {An easy-to-use and reliable tool is essential for gait assessment of people with gait pathologies. This study aimed to assess the reliability and validity of the OneStep smartphone application compared to the C-Mill-VR+ treadmill (Motek, Nederlands), among patients undergoing rehabilitation for unilateral lower extremity disability. Spatiotemporal gait parameters were extracted from the treadmill and from two smartphones, one on each leg. Inter-device reliability was evaluated using Pearson correlation, intra-cluster correlation coefficient (ICC), and Cohen’s d, comparing the application’s readings from the two phones. Validity was assessed by comparing readings from each phone to the treadmill. Twenty-eight patients completed the study; the median age was 45.5 years, and 61% were males. The ICC between the phones showed a high correlation (r = 0.89–1) and good-to-excellent reliability (ICC range, 0.77–1) for all the gait parameters examined. The correlations between the phones and the treadmill were mostly above 0.8. The ICC between each phone and the treadmill demonstrated moderate-to-excellent validity for all the gait parameters (range, 0.58–1). Only ‘step length of the impaired leg’ showed poor-to-good validity (range, 0.37–0.84). Cohen’s d effect size was small (d < 0.5) for all the parameters. The studied application demonstrated good reliability and validity for spatiotemporal gait assessment in patients with unilateral lower limb disability.},
DOI = {10.3390/s24113594}
} % Onestep

@article{sun2014gait,
  title={Gait characteristic analysis and identification based on the iPhone's accelerometer and gyrometer},
  author={Sun, Bing and Wang, Yang and Banda, Jacob},
  journal={Sensors},
  volume={14},
  number={9},
  pages={17037--17054},
  year={2014},
  publisher={MDPI}
}

@book{Haykin2001_Karlman,
    author = {Haykin, Simon S.},
    title = {Kalman filtering and neural networks },
    series = {Adaptive and learning systems for signal processing, communications, and control},
    publisher = {Wiley},
    year = {2001},
    chapter = {2},
    page =  43,
    address = {New York},
    booktitle = {Kalman filtering and neural networks},
    isbn = {1-280-36756-3},
    keywords = {Kalman filtering},
    language = {eng},
}

@article{Winter1998,
author = {Winter, David A. and Patla, Aftab E. and Prince, Francois and Ishac, Milad and Gielo-Perczak, Krystyna},
title = {Stiffness Control of Balance in Quiet Standing},
journal = {Journal of Neurophysiology},
volume = {80},
number = {3},
pages = {1211-1221},
year = {1998},
doi = {10.1152/jn.1998.80.3.1211},
    note ={PMID: 9744933},
URL = { https://doi.org/10.1152/jn.1998.80.3.1211}
}


@misc{Phone_orientation_fusion,
title = {Estimate Phone Orientation Using Sensor Fusion},
howpublished={\url{https://www.mathworks.com/help/nav/ug/estimate-phone-orientation-using-sensor-fusion.html}},
note={Accessed: 01-30-2025}} 


@ARTICLE{Blum2008-qv,
  title     = "Usefulness of the Berg Balance Scale in stroke rehabilitation: a
               systematic review",
  author    = "Blum, Lisa and Korner-Bitensky, Nicol",
  abstract  = "BACKGROUND: In a recent study of 655 physical therapists working
               with a stroke population, the Berg Balance Scale (BBS) was
               identified as the most commonly used assessment tool across the
               continuum of stroke rehabilitation. Given the widespread
               popularity of the BBS, it is important to critically appraise
               the BBS for its use with a stroke population. OBJECTIVE: The
               purposes of this study were to conduct a systematic review of
               the psychometric properties of the BBS specific to stroke and to
               identify strengths and weaknesses in its usefulness for stroke
               rehabilitation. RESULTS: Twenty-one studies examining the
               psychometric properties of the BBS with a stroke population were
               retrieved. Internal consistency was excellent (Cronbach
               alpha=.92-.98) as was interrater reliability (intraclass
               correlation coefficients [ICCs]=.95-.98), intrarater reliability
               (ICC=.97), and test-retest reliability (ICC=.98). Sixteen
               studies focused on validity and generally found excellent
               correlations with the Barthel Index, the Postural Assessment
               Scale for Stroke Patients, Functional Reach Test, the balance
               subscale of Fugl-Meyer Assessment, the Functional Independence
               Measure, the Rivermead Mobility Index (except for weight shift
               and step-up items), and gait speed. Berg Balance Scale scores
               predicted length of stay, discharge destination, motor ability
               at 180 days poststroke, and disability level at 90 days, but
               these scores were not predictive of falls. Eight studies focused
               on responsiveness; all reported moderate to excellent
               sensitivity. Three studies found floor or ceiling effects.
               DISCUSSION AND CONCLUSION: The BBS is a psychometrically sound
               measure of balance impairment for use in poststroke assessment.
               Given the floor and ceiling effects, clinicians may want to use
               the BBS in conjunction with other balance measures.",
  journal   = "Phys. Ther.",
  publisher = "Oxford University Press (OUP)",
  volume    =  88,
  number    =  5,
  pages     = "559--566",
  month     =  may,
  year      =  2008,
  language  = "en"
}

@ARTICLE{Roeing2017-sb,
  title     = "A systematic review of balance and fall risk assessments with
               mobile phone technology",
  author    = "Roeing, Kathleen L and Hsieh, Katherine L and Sosnoff, Jacob J",
  abstract  = "Falls are a major health concern for older adults. Preventative
               measures can help reduce the incidence and severity of falls.
               Methods for assessing balance and fall risk factors are
               necessary to effectively implement preventative measures.
               Research groups are currently developing mobile applications to
               enable seniors, caregivers, and clinicians to monitor balance
               and fall risk. The following systematic review assesses the
               current state of mobile health apps for testing balance as a
               fall risk factor. Thirteen studies were identified and included
               in the review and analyzed based on study design, population,
               sample size, measures of balance, main outcome measures, and
               evaluation of validity and reliability. All studies successfully
               tested their applications, but only 38\% evaluated the validity,
               and 23\% evaluated the reliability of their applications. Of
               those, all applications were found to accurately and reliably
               measure balance on select variables. Four of the 13 studies
               included special populations groups. Out of the 13 studies, 12
               reported clinicians as their intended user and seven reported
               seniors as their intended user. Further research should examine
               the validity of mobile health applications as well as report on
               the application's usability.",
  journal   = "Arch. Gerontol. Geriatr.",
  publisher = "Elsevier BV",
  volume    =  73,
  pages     = "222--226",
  month     =  nov,
  year      =  2017,
  keywords  = "Aging; Balance; Fall risk; Older adults; Smartphone; Systematic
               review",
  language  = "en"
}


@ARTICLE{Karlsson2000-cl,
  title     = "Correlations between force plate measures for assessment of
               balance",
  author    = "Karlsson, A and Frykberg, G",
  abstract  = "OBJECTIVE: To compare different force plate measures for
               assessment of postural stability during normal standing. Five
               types of measures were analysed: (1) The standard deviation of
               the horizontal ground reaction force, (2) the standard deviation
               of the centre of pressure, (3) the mean velocity of the centre
               of pressure, (4) movement strategy measures, and (5) the
               standard deviation of the vertical ground reaction force.
               BACKGROUND: Force plate measures such as types 1-3 are
               frequently used, but they seem to have limited usefulness for
               assessment of balance on an individual level. Hence, there is a
               need to investigate alternative force plate measures (such as
               types 4 and 5). METHODS: Force plate measures for 20 stroke
               patients were (a) compared to each other, and (b) compared to a
               clinical balance test, called Berg's balance test. RESULTS:
               There was generally a significant correlation (P<0.01) between
               measures of types 1-3. The movement strategy measures were not
               significantly correlated to any of the other measures. The
               vertical force measure was only significantly correlated to the
               antero-posterior mean velocity of the centre of pressure. There
               was a significant correlation between (a) Berg's balance test
               and the vertical force measure (r(s)=-0.76), and (b) the static
               part of Berg's balance test and the antero-posterior mean
               velocity of the centre of pressure (r(s)=-0.6). CONCLUSIONS:
               Measures of type 1, 2, 4 and 5 seem to quantify different
               aspects of human standing. The results also indicate that Berg's
               balance test and the vertical force measure quantify a similar
               aspect of the postural stability. RELEVANCE: The results from
               this study may facilitate the understanding and interpretation
               of force plate measures.",
  journal   = "Clin. Biomech. (Bristol, Avon)",
  publisher = "Elsevier BV",
  volume    =  15,
  number    =  5,
  pages     = "365--369",
  month     =  jun,
  year      =  2000,
  language  = "en"
}

@ARTICLE{Shim2022-nf,
  title     = "Evaluation of sitting and standing postural balance in cerebral
               palsy by center-of-pressure measurement using force plates:
               comparison with clinical measurements",
  author    = "Shim, Dain and Park, Dongho and Yoo, Beomki and Choi, Joong-On
               and Hong, Juntaek and Choi, Tae Young and Park, Eun Sook and
               Rha, Dong-Wook",
  abstract  = "BACKGROUND: Center-of-pressure (CoP) measurements have been
               studied for assessing balance control. While CoP measurements
               using force plates have been used to assess standing balance in
               children with cerebral palsy (CP), it has not been assessed in a
               sitting position, which specifically reflects trunk postural
               control. RESEARCH QUESTION: The purpose of this study was to
               compare CoP measurements using force plates during both standing
               and sitting trials with the Pediatric Balance Scale (PBS) in
               children with spastic CP. METHODS: We recruited 26 children with
               spastic CP (7.8 $\pm$ 3.4 years, 4-13 years) and used the PBS, a
               validated evaluation tool that measures static and dynamic
               balance control. We took CoP measurements using force plates
               during sitting and standing. For both trials, subjects stayed
               still for 10 s with their eyes open or closed. We calculated the
               CoP velocity, mediolateral (ML) and anteroposterior (AP)
               velocity, and ML and AP displacements of CoP. RESULTS AND
               SIGNIFICANCE: During standing trials, static PBS standing scores
               negatively correlated with more AP displacement and velocity
               than ML displacement and velocity (p < 0.05). During sitting
               trials, dynamic PBS sitting scores negatively correlated with ML
               displacement and velocity (p < 0.05). CoP parameters in the ML
               direction of the sitting position and CoP parameters in the AP
               direction of the standing position may better reflect the
               balance control in children with spastic CP.",
  journal   = "Gait Posture",
  publisher = "Elsevier BV",
  volume    =  92,
  pages     = "110--115",
  month     =  feb,
  year      =  2022,
  keywords  = "Assessment; Balance; Center-of-Pressure; Cerebral palsy",
  copyright = "http://creativecommons.org/licenses/by-nc-nd/4.0/",
  language  = "en"
}

@ARTICLE{Eom2022-nn,
  title     = "The influence of height on test-retest reliability of postural
               balance measures in healthy young adults",
  author    = "Eom, Gwang-Moon and Kwon, Yu-Ri and Kim, Dong-Yeon and Ko,
               Junghyuk and Kim, Ji-Won",
  abstract  = "Height is associated with postural balance performance. However,
               there has been no study on whether the test-retest reliability
               of the balance performance variables is related to height. The
               goal of our study was to analyze the effect of body height on
               the test-retest reliability of center of pressure (COP)
               variables during natural and feet-together stances in healthy
               young subjects. Twenty normal young men were classified into the
               short height group (height range, 163--174[Formula: see text]cm)
               and the tall height group (height range, 176--184[Formula: see
               text]cm) with 10 subjects each to investigate the influence of
               height on test-retest reliability. All subjects performed the
               static balance test on a commercial force plate in feet-together
               and natural stance conditions three times. Four variables were
               calculated from the COP data. COP distance, COP area, COP
               velocity, and COP mean frequency were selected as the postural
               balance variables. Intraclass correlation coefficient (ICC) was
               evaluated for an analysis of the test-retest reliability of each
               COP variable. In both stance conditions, the COP distance and
               the COP area in the short height group (ICC = 0.717--0.902)
               showed better test-retest reliability compared to those in the
               tall height group (ICC = 0.146--0.688). COP velocity had the
               highest ICC value in both stance conditions (ICC =
               0.744--0.970). Additionally, the short height group showed
               slightly better reliability in the feet-together stance
               condition, whereas the tall height group showed slightly higher
               ICC value in the natural stance condition. These results suggest
               that height should be considered for a more reliable assessment
               of repetitive static balance performance. Our findings might be
               useful for the development of an optimal static balance test
               protocol regardless of the effect of height.",
  journal   = "J. Mech. Med. Biol.",
  publisher = "World Scientific Pub Co Pte Ltd",
  volume    =  22,
  number    =  09,
  month     =  nov,
  year      =  2022,
  language  = "en"
}


@ARTICLE{Anthony2024-zb,
  title     = "Balance assessment using a handheld smartphone with Principal
               Component Analysis for anatomical calibration",
  author    = "Anthony, Evan C and Kam, Olivia K and Klisch, Stephen M and
               Hazelwood, Scott J and Berg-Johansen, Britta",
  abstract  = "Most balance assessment studies using inertial measurement units
               (IMUs) in smartphones use a body strap and assume the alignment
               of the smartphone with the anatomical axes. To replace the need
               for a body strap, we have used an anatomical alignment method
               that employs a calibration maneuver and Principal Component
               Analysis (PCA) so that the smartphone can be held by the user in
               a comfortable position. The objectives of this study were to
               determine if correlations existed between angular velocity
               scores derived from a handheld smartphone with PCA functional
               alignment vs. a smartphone placed in a strap with assumed
               alignment, and to analyze acceleration score differences across
               balance poses of increasing difficulty. The handheld and body
               strap smartphones exhibited moderately to strongly correlated
               angular velocity scores in the calibration maneuver (r =
               0.487-0.983, p < 0.001). Additionally, the handheld smartphone
               with PCA functional calibration successfully detected
               significant variance between pose type scores for
               anteroposterior, mediolateral, and superoinferior acceleration
               data (p < 0.001).",
  journal   = "Sensors (Basel)",
  publisher = "MDPI AG",
  volume    =  24,
  number    =  17,
  pages     = "5467",
  month     =  aug,
  year      =  2024,
  keywords  = "Principal Component Analysis; accessibility; anatomical
               calibration; balance assessment; inertial measurement unit
               (IMU); smartphone; wearables",
  copyright = "https://creativecommons.org/licenses/by/4.0/",
  language  = "en"
}
