# Supplementary material for: Validation of Smartphones in Arbitrary Positions Against Force Plate Standard for Balance Assessment
Source: Sensors (Basel). 2025 Apr 22;25(9):2639. doi: 10.3390/s25092639 (PMC12073742; doi:10.3390/s25092639)
Supplement: Supplementary file 1 [file sensors-25-02639-s001.zip › Validation of Mobile Devices w Force Plates for Balance Assessment/latexmkrc]

$sub_doc_output = 'output-subdoc';

# Options to supply to latexmk for compilation of external documents:
@sub_doc_options = ();

push @sub_doc_options, '-pdf'; # Use pdflatex for compilation of external documents.
# Replace '-pdf' by '-pdfdvi', 'pdfxe', or 'pdflua' if needed.

#--------------------

# Add a pattern for xr's log-file message about missing files to latexmk's
# list.  Latexmk's variable @file_not_found is not yet documented.
# This line isn't necessary for v. 4.80 or later of latexmk.
push @file_not_found, '^No file\\s*(.+)\s*$';

add_cus_dep( 'tex', 'aux', 0, 'makeexternaldocument' );
sub makeexternaldocument {
    if ( $root_filename ne $_[0] )  {
        my ($base_name, $path) = fileparse( $_[0] );
        pushd $path;
        my $return = system "latexmk",
                            @sub_doc_options,
                            "-aux-directory=$sub_doc_output",
                            "-output-directory=$sub_doc_output",
                            $base_name;
        if ( ($sub_doc_output ne '') && ($sub_doc_output ne '.') ) {
               # In this case, .aux file generated by pdflatex isn't in same
               # directory as the .tex file.
               # Therefore:
               # 1. Actual generated aux file must be listed as produced by this
               #    rule, so that latexmk deals with dependencies correctly.
               #    (Problem to overcome: If $sub_dir_output is same as $aux_dir
               #    for the main document, xr may read the .aux file in the
               #    aux_dir rather than the one the cus dep is assumed by latexmk
               #    to produce, which is in the same directory as the .tex source
               #    file for this custom dependency.)
               #    Use not-yet-documented latexmk subroutine rdb_add_generated
               #    to do this:
               # 2. A copy of the .aux file must be in same directory as .tex file
               #    to satisfy latexmk's definition of a custom dependency.
             rdb_add_generated( "$sub_doc_output/$base_name.aux" );
             copy "$sub_doc_output/$base_name.aux", ".";
        }
        popd;
        return $return;
   }
}
