# Supplementary material for: Validation of Smartphones in Arbitrary Positions Against Force Plate Standard for Balance Assessment
Source: Sensors (Basel). 2025 Apr 22;25(9):2639. doi: 10.3390/s25092639 (PMC12073742; doi:10.3390/s25092639)
Supplement: Supplementary file 1 [file sensors-25-02639-s001.zip › Validation of Mobile Devices w Force Plates for Balance Assessment/Supplementary.aux]

\relax 
\providecommand\hyper@newdestlabel[2]{}
\providecommand\HyperFirstAtBeginDocument{\AtBeginDocument}
\HyperFirstAtBeginDocument{\ifx\hyper@anchor\@undefined
\global\let\oldnewlabel\newlabel
\gdef\newlabel#1#2{\newlabelxx{#1}#2}
\gdef\newlabelxx#1#2#3#4#5#6{\oldnewlabel{#1}{{#2}{#3}}}
\AtEndDocument{\ifx\hyper@anchor\@undefined
\let\newlabel\oldnewlabel
\fi}
\fi}
\global\let\hyper@last\relax 
\gdef\HyperFirstAtBeginDocument#1{#1}
\providecommand\HyField@AuxAddToFields[1]{}
\providecommand\HyField@AuxAddToCoFields[2]{}
\@writefile{toc}{\contentsline {section}{\numberline {1}Supplementary Results Figures}{1}{section.1}\protected@file@percent }
\newlabel{Supplementary: Results Figures}{{1}{1}{Supplementary Results Figures}{section.1}{}}
\@writefile{toc}{\contentsline {subsection}{\numberline {1.1}Trial 1}{1}{subsection.1.1}\protected@file@percent }
\@writefile{toc}{\contentsline {paragraph}{Center of Mass Acceleration Comparison}{1}{section*.1}\protected@file@percent }
\@writefile{lof}{\contentsline {figure}{\numberline {S1}{\ignorespaces Trial 1 center of mass acceleration ($a_G$) comparison. Force plate (FP) versus handheld smartphone (HH), where ML, AP, and IS represent the medio--lateral, antero--posterior, and inferior--superior axes respectively. The error bars represent confidence intervals.}}{1}{figure.1}\protected@file@percent }
\newlabel{appendix_fig:Trial1_Fig1}{{S1}{1}{Trial 1 center of mass acceleration ($a_G$) comparison. Force plate (FP) versus handheld smartphone (HH), where ML, AP, and IS represent the medio--lateral, antero--posterior, and inferior--superior axes respectively. The error bars represent confidence intervals}{figure.1}{}}
\@writefile{lof}{\contentsline {figure}{\numberline {S2}{\ignorespaces Trial 1 center of mass acceleration ($a_G$) comparison. Force plate (FP) versus back harness smartphone (BH), where ML, AP, and IS represent the medio--lateral, antero--posterior, and inferior--superior axes respectively. The error bars represent confidence intervals.}}{2}{figure.2}\protected@file@percent }
\newlabel{appendix_fig:Trial1_Fig2}{{S2}{2}{Trial 1 center of mass acceleration ($a_G$) comparison. Force plate (FP) versus back harness smartphone (BH), where ML, AP, and IS represent the medio--lateral, antero--posterior, and inferior--superior axes respectively. The error bars represent confidence intervals}{figure.2}{}}
\@writefile{lof}{\contentsline {figure}{\numberline {S3}{\ignorespaces Trial 1 center of mass acceleration ($a_G$) difference: force plate (FP) subtracted from handheld (HH) smartphone, where ML, AP, and IS represent the medio--lateral, antero--posterior, and inferior--superior axes respectively. The error bars represent confidence intervals.}}{3}{figure.3}\protected@file@percent }
\newlabel{appendix_fig:Trial1_Fig3}{{S3}{3}{Trial 1 center of mass acceleration ($a_G$) difference: force plate (FP) subtracted from handheld (HH) smartphone, where ML, AP, and IS represent the medio--lateral, antero--posterior, and inferior--superior axes respectively. The error bars represent confidence intervals}{figure.3}{}}
\@writefile{lof}{\contentsline {figure}{\numberline {S4}{\ignorespaces Trial 2 center of mass acceleration ($a_G$) difference: force plate (FP) subtracted from back harness (BH) smartphone, where ML, AP, and IS represent the medio--lateral, antero--posterior, and inferior--superior axes respectively. The error bars represent confidence intervals.}}{4}{figure.4}\protected@file@percent }
\newlabel{appendix_fig:Trial1_Fig4}{{S4}{4}{Trial 2 center of mass acceleration ($a_G$) difference: force plate (FP) subtracted from back harness (BH) smartphone, where ML, AP, and IS represent the medio--lateral, antero--posterior, and inferior--superior axes respectively. The error bars represent confidence intervals}{figure.4}{}}
\@writefile{toc}{\contentsline {paragraph}{Center of Pressure Comparison}{5}{section*.2}\protected@file@percent }
\@writefile{lof}{\contentsline {figure}{\numberline {S5}{\ignorespaces Trial 1 COP position comparison. Force plate (FP) versus handheld (HH) smartphone, where ML and AP represent the medio--lateral and antero--posterior axes, respectively.}}{5}{figure.5}\protected@file@percent }
\newlabel{appendix_fig:Trial1_Fig5}{{S5}{5}{Trial 1 COP position comparison. Force plate (FP) versus handheld (HH) smartphone, where ML and AP represent the medio--lateral and antero--posterior axes, respectively}{figure.5}{}}
\@writefile{lof}{\contentsline {figure}{\numberline {S6}{\ignorespaces Trial 1 COP position comparison. Force plate (FP) versus back harness (BH) smartphone, where ML and AP represent the medio--lateral and antero--posterior axes, respectively.}}{6}{figure.6}\protected@file@percent }
\newlabel{appendix_fig:Trial1_Fig6}{{S6}{6}{Trial 1 COP position comparison. Force plate (FP) versus back harness (BH) smartphone, where ML and AP represent the medio--lateral and antero--posterior axes, respectively}{figure.6}{}}
\@writefile{toc}{\contentsline {subsection}{\numberline {1.2}Trial 3}{7}{subsection.1.2}\protected@file@percent }
\@writefile{toc}{\contentsline {paragraph}{Center of Mass Acceleration Comparison}{7}{section*.3}\protected@file@percent }
\@writefile{lof}{\contentsline {figure}{\numberline {S7}{\ignorespaces Trial 3 center of mass acceleration ($a_G$) comparison. Force plate (FP) versus handheld smartphone (HH), where ML, AP, and IS represent the medio--lateral, antero--posterior, and inferior--superior axes respectively. The error bars represent confidence intervals.}}{7}{figure.7}\protected@file@percent }
\newlabel{appendix_fig:Trial3_Fig1}{{S7}{7}{Trial 3 center of mass acceleration ($a_G$) comparison. Force plate (FP) versus handheld smartphone (HH), where ML, AP, and IS represent the medio--lateral, antero--posterior, and inferior--superior axes respectively. The error bars represent confidence intervals}{figure.7}{}}
\@writefile{lof}{\contentsline {figure}{\numberline {S8}{\ignorespaces Trial 3 center of mass acceleration ($a_G$) comparison. Force plate (FP) versus back harness smartphone (BH), where ML, AP, and IS represent the medio--lateral, antero--posterior, and inferior--superior axes respectively. The error bars represent confidence intervals.}}{8}{figure.8}\protected@file@percent }
\newlabel{appendix_fig:Trial3_Fig2}{{S8}{8}{Trial 3 center of mass acceleration ($a_G$) comparison. Force plate (FP) versus back harness smartphone (BH), where ML, AP, and IS represent the medio--lateral, antero--posterior, and inferior--superior axes respectively. The error bars represent confidence intervals}{figure.8}{}}
\@writefile{lof}{\contentsline {figure}{\numberline {S9}{\ignorespaces Trial 3 center of mass acceleration ($a_G$) difference: force plate (FP) subtracted from handheld (HH) smartphone, where ML, AP, and IS represent the medio--lateral, antero--posterior, and inferior--superior axes respectively. The error bars represent confidence intervals.}}{9}{figure.9}\protected@file@percent }
\newlabel{appendix_fig:Trial3_Fig3}{{S9}{9}{Trial 3 center of mass acceleration ($a_G$) difference: force plate (FP) subtracted from handheld (HH) smartphone, where ML, AP, and IS represent the medio--lateral, antero--posterior, and inferior--superior axes respectively. The error bars represent confidence intervals}{figure.9}{}}
\@writefile{lof}{\contentsline {figure}{\numberline {S10}{\ignorespaces Trial 3 center of mass acceleration ($a_G$) difference: force plate (FP) subtracted from back harness (BH) smartphone, where ML, AP, and IS represent the medio--lateral, antero--posterior, and inferior--superior axes respectively. The error bars represent confidence intervals.}}{10}{figure.10}\protected@file@percent }
\newlabel{appendix_fig:Trial3_Fig4}{{S10}{10}{Trial 3 center of mass acceleration ($a_G$) difference: force plate (FP) subtracted from back harness (BH) smartphone, where ML, AP, and IS represent the medio--lateral, antero--posterior, and inferior--superior axes respectively. The error bars represent confidence intervals}{figure.10}{}}
\@writefile{toc}{\contentsline {paragraph}{Center of Pressure Comparison}{11}{section*.4}\protected@file@percent }
\@writefile{lof}{\contentsline {figure}{\numberline {S11}{\ignorespaces Trial 3 COP position comparison. Force plate (FP) versus handheld (HH) smartphone, where ML and AP represent the medio--lateral and antero--posterior axes, respectively.}}{11}{figure.11}\protected@file@percent }
\newlabel{appendix_fig:Trial3_Fig5}{{S11}{11}{Trial 3 COP position comparison. Force plate (FP) versus handheld (HH) smartphone, where ML and AP represent the medio--lateral and antero--posterior axes, respectively}{figure.11}{}}
\@writefile{lof}{\contentsline {figure}{\numberline {S12}{\ignorespaces Trial 3 COP position comparison. Force plate (FP) versus back harness (BH) smartphone, where ML and AP represent the medio--lateral and antero--posterior axes, respectively.}}{12}{figure.12}\protected@file@percent }
\newlabel{appendix_fig:Trial3_Fig6}{{S12}{12}{Trial 3 COP position comparison. Force plate (FP) versus back harness (BH) smartphone, where ML and AP represent the medio--lateral and antero--posterior axes, respectively}{figure.12}{}}
\@writefile{toc}{\contentsline {subsection}{\numberline {1.3}Trial 4}{13}{subsection.1.3}\protected@file@percent }
\@writefile{toc}{\contentsline {paragraph}{Center of Mass Acceleration Comparison}{13}{section*.5}\protected@file@percent }
\@writefile{lof}{\contentsline {figure}{\numberline {S13}{\ignorespaces Trial 4 center of mass acceleration ($a_G$) comparison. Force plate (FP) versus handheld smartphone (HH), where ML, AP, and IS represent the medio--lateral, antero--posterior, and inferior--superior axes respectively. The error bars represent confidence intervals.}}{13}{figure.13}\protected@file@percent }
\newlabel{appendix_fig:Trial4_Fig1}{{S13}{13}{Trial 4 center of mass acceleration ($a_G$) comparison. Force plate (FP) versus handheld smartphone (HH), where ML, AP, and IS represent the medio--lateral, antero--posterior, and inferior--superior axes respectively. The error bars represent confidence intervals}{figure.13}{}}
\@writefile{lof}{\contentsline {figure}{\numberline {S14}{\ignorespaces Trial 4 center of mass acceleration ($a_G$) comparison. Force plate (FP) versus back harness smartphone (BH), where ML, AP, and IS represent the medio--lateral, antero--posterior, and inferior--superior axes respectively. The error bars represent confidence intervals.}}{14}{figure.14}\protected@file@percent }
\newlabel{appendix_fig:Trial4_Fig2}{{S14}{14}{Trial 4 center of mass acceleration ($a_G$) comparison. Force plate (FP) versus back harness smartphone (BH), where ML, AP, and IS represent the medio--lateral, antero--posterior, and inferior--superior axes respectively. The error bars represent confidence intervals}{figure.14}{}}
\@writefile{lof}{\contentsline {figure}{\numberline {S15}{\ignorespaces Trial 4 center of mass acceleration ($a_G$) difference: force plate (FP) subtracted from handheld (HH) smartphone, where ML, AP, and IS represent the medio--lateral, antero--posterior, and inferior--superior axes respectively. The error bars represent confidence intervals.}}{15}{figure.15}\protected@file@percent }
\newlabel{appendix_fig:Trial4_Fig3}{{S15}{15}{Trial 4 center of mass acceleration ($a_G$) difference: force plate (FP) subtracted from handheld (HH) smartphone, where ML, AP, and IS represent the medio--lateral, antero--posterior, and inferior--superior axes respectively. The error bars represent confidence intervals}{figure.15}{}}
\@writefile{lof}{\contentsline {figure}{\numberline {S16}{\ignorespaces Trial 4 center of mass acceleration ($a_G$) difference: force plate (FP) subtracted from back harness (BH) smartphone, where ML, AP, and IS represent the medio--lateral, antero--posterior, and inferior--superior axes respectively. The error bars represent confidence intervals.}}{16}{figure.16}\protected@file@percent }
\newlabel{appendix_fig:Trial4_Fig4}{{S16}{16}{Trial 4 center of mass acceleration ($a_G$) difference: force plate (FP) subtracted from back harness (BH) smartphone, where ML, AP, and IS represent the medio--lateral, antero--posterior, and inferior--superior axes respectively. The error bars represent confidence intervals}{figure.16}{}}
\@writefile{toc}{\contentsline {paragraph}{Center of Pressure Comparison}{17}{section*.6}\protected@file@percent }
\@writefile{lof}{\contentsline {figure}{\numberline {S17}{\ignorespaces Trial 4 COP position comparison. Force plate (FP) versus handheld (HH) smartphone, where ML and AP represent the medio--lateral and antero--posterior axes, respectively.}}{17}{figure.17}\protected@file@percent }
\newlabel{appendix_fig:Trial4_Fig5}{{S17}{17}{Trial 4 COP position comparison. Force plate (FP) versus handheld (HH) smartphone, where ML and AP represent the medio--lateral and antero--posterior axes, respectively}{figure.17}{}}
\@writefile{lof}{\contentsline {figure}{\numberline {S18}{\ignorespaces Trial 4 COP position comparison. Force plate (FP) versus back harness (BH) smartphone, where ML and AP represent the medio--lateral and antero--posterior axes, respectively.}}{18}{figure.18}\protected@file@percent }
\newlabel{appendix_fig:Trial4_Fig6}{{S18}{18}{Trial 4 COP position comparison. Force plate (FP) versus back harness (BH) smartphone, where ML and AP represent the medio--lateral and antero--posterior axes, respectively}{figure.18}{}}
\gdef \@abspage@last{18}
