# Supplementary material for: Validation of Smartphones in Arbitrary Positions Against Force Plate Standard for Balance Assessment
Source: Sensors (Basel). 2025 Apr 22;25(9):2639. doi: 10.3390/s25092639 (PMC12073742; doi:10.3390/s25092639)
Supplement: Supplementary file 1 [file sensors-25-02639-s001.zip › Validation of Mobile Devices w Force Plates for Balance Assessment/Supplementary.log]

This is pdfTeX, Version 3.141592653-2.6-1.40.25 (TeX Live 2023) (preloaded format=pdflatex 2023.12.20)  22 APR 2025 13:51
entering extended mode
 \write18 enabled.
 %&-line parsing enabled.
**Supplementary.tex
(./Supplementary.tex
LaTeX2e <2022-11-01> patch level 1
L3 programming layer <2023-02-22>
(c:/texlive/2023/texmf-dist/tex/latex/base/article.cls
Document Class: article 2022/07/02 v1.4n Standard LaTeX document class
(c:/texlive/2023/texmf-dist/tex/latex/base/size10.clo
File: size10.clo 2022/07/02 v1.4n Standard LaTeX file (size option)
)
\c@part=\count185
\c@section=\count186
\c@subsection=\count187
\c@subsubsection=\count188
\c@paragraph=\count189
\c@subparagraph=\count190
\c@figure=\count191
\c@table=\count192
\abovecaptionskip=\skip48
\belowcaptionskip=\skip49
\bibindent=\dimen140
)
(c:/texlive/2023/texmf-dist/tex/latex/graphics/graphicx.sty
Package: graphicx 2021/09/16 v1.2d Enhanced LaTeX Graphics (DPC,SPQR)

(c:/texlive/2023/texmf-dist/tex/latex/graphics/keyval.sty
Package: keyval 2022/05/29 v1.15 key=value parser (DPC)
\KV@toks@=\toks16
)
(c:/texlive/2023/texmf-dist/tex/latex/graphics/graphics.sty
Package: graphics 2022/03/10 v1.4e Standard LaTeX Graphics (DPC,SPQR)

(c:/texlive/2023/texmf-dist/tex/latex/graphics/trig.sty
Package: trig 2021/08/11 v1.11 sin cos tan (DPC)
)
(c:/texlive/2023/texmf-dist/tex/latex/graphics-cfg/graphics.cfg
File: graphics.cfg 2016/06/04 v1.11 sample graphics configuration
)
Package graphics Info: Driver file: pdftex.def on input line 107.

(c:/texlive/2023/texmf-dist/tex/latex/graphics-def/pdftex.def
File: pdftex.def 2022/09/22 v1.2b Graphics/color driver for pdftex
))
\Gin@req@height=\dimen141
\Gin@req@width=\dimen142
)
(c:/texlive/2023/texmf-dist/tex/latex/float/float.sty
Package: float 2001/11/08 v1.3d Float enhancements (AL)
\c@float@type=\count193
\float@exts=\toks17
\float@box=\box51
\@float@everytoks=\toks18
\@floatcapt=\box52
)
(c:/texlive/2023/texmf-dist/tex/latex/placeins/placeins.sty
Package: placeins 2005/04/18  v 2.2
)
(c:/texlive/2023/texmf-dist/tex/latex/tools/xr.sty
Package: xr 2020-05-10 v5.06 eXternal References (DPC)
)
(c:/texlive/2023/texmf-dist/tex/latex/hyperref/hyperref.sty
Package: hyperref 2023-02-07 v7.00v Hypertext links for LaTeX

(c:/texlive/2023/texmf-dist/tex/generic/ltxcmds/ltxcmds.sty
Package: ltxcmds 2020-05-10 v1.25 LaTeX kernel commands for general use (HO)
)
(c:/texlive/2023/texmf-dist/tex/generic/iftex/iftex.sty
Package: iftex 2022/02/03 v1.0f TeX engine tests
)
(c:/texlive/2023/texmf-dist/tex/generic/pdftexcmds/pdftexcmds.sty
Package: pdftexcmds 2020-06-27 v0.33 Utility functions of pdfTeX for LuaTeX (HO
)

(c:/texlive/2023/texmf-dist/tex/generic/infwarerr/infwarerr.sty
Package: infwarerr 2019/12/03 v1.5 Providing info/warning/error messages (HO)
)
Package pdftexcmds Info: \pdf@primitive is available.
Package pdftexcmds Info: \pdf@ifprimitive is available.
Package pdftexcmds Info: \pdfdraftmode found.
)
(c:/texlive/2023/texmf-dist/tex/latex/kvsetkeys/kvsetkeys.sty
Package: kvsetkeys 2022-10-05 v1.19 Key value parser (HO)
)
(c:/texlive/2023/texmf-dist/tex/generic/kvdefinekeys/kvdefinekeys.sty
Package: kvdefinekeys 2019-12-19 v1.6 Define keys (HO)
)
(c:/texlive/2023/texmf-dist/tex/generic/pdfescape/pdfescape.sty
Package: pdfescape 2019/12/09 v1.15 Implements pdfTeX's escape features (HO)
)
(c:/texlive/2023/texmf-dist/tex/latex/hycolor/hycolor.sty
Package: hycolor 2020-01-27 v1.10 Color options for hyperref/bookmark (HO)
)
(c:/texlive/2023/texmf-dist/tex/latex/letltxmacro/letltxmacro.sty
Package: letltxmacro 2019/12/03 v1.6 Let assignment for LaTeX macros (HO)
)
(c:/texlive/2023/texmf-dist/tex/latex/auxhook/auxhook.sty
Package: auxhook 2019-12-17 v1.6 Hooks for auxiliary files (HO)
)
(c:/texlive/2023/texmf-dist/tex/latex/hyperref/nameref.sty
Package: nameref 2022-05-17 v2.50 Cross-referencing by name of section

(c:/texlive/2023/texmf-dist/tex/latex/refcount/refcount.sty
Package: refcount 2019/12/15 v3.6 Data extraction from label references (HO)
)
(c:/texlive/2023/texmf-dist/tex/generic/gettitlestring/gettitlestring.sty
Package: gettitlestring 2019/12/15 v1.6 Cleanup title references (HO)

(c:/texlive/2023/texmf-dist/tex/latex/kvoptions/kvoptions.sty
Package: kvoptions 2022-06-15 v3.15 Key value format for package options (HO)
))
\c@section@level=\count194
)
\@linkdim=\dimen143
\Hy@linkcounter=\count195
\Hy@pagecounter=\count196

(c:/texlive/2023/texmf-dist/tex/latex/hyperref/pd1enc.def
File: pd1enc.def 2023-02-07 v7.00v Hyperref: PDFDocEncoding definition (HO)
Now handling font encoding PD1 ...
... no UTF-8 mapping file for font encoding PD1
)
(c:/texlive/2023/texmf-dist/tex/generic/intcalc/intcalc.sty
Package: intcalc 2019/12/15 v1.3 Expandable calculations with integers (HO)
)
(c:/texlive/2023/texmf-dist/tex/generic/etexcmds/etexcmds.sty
Package: etexcmds 2019/12/15 v1.7 Avoid name clashes with e-TeX commands (HO)
)
\Hy@SavedSpaceFactor=\count197

(c:/texlive/2023/texmf-dist/tex/latex/hyperref/puenc.def
File: puenc.def 2023-02-07 v7.00v Hyperref: PDF Unicode definition (HO)
Now handling font encoding PU ...
... no UTF-8 mapping file for font encoding PU
)
Package hyperref Info: Hyper figures OFF on input line 4177.
Package hyperref Info: Link nesting OFF on input line 4182.
Package hyperref Info: Hyper index ON on input line 4185.
Package hyperref Info: Plain pages OFF on input line 4192.
Package hyperref Info: Backreferencing OFF on input line 4197.
Package hyperref Info: Implicit mode ON; LaTeX internals redefined.
Package hyperref Info: Bookmarks ON on input line 4425.
\c@Hy@tempcnt=\count198

(c:/texlive/2023/texmf-dist/tex/latex/url/url.sty
\Urlmuskip=\muskip16
Package: url 2013/09/16  ver 3.4  Verb mode for urls, etc.
)
LaTeX Info: Redefining \url on input line 4763.
\XeTeXLinkMargin=\dimen144

(c:/texlive/2023/texmf-dist/tex/generic/bitset/bitset.sty
Package: bitset 2019/12/09 v1.3 Handle bit-vector datatype (HO)

(c:/texlive/2023/texmf-dist/tex/generic/bigintcalc/bigintcalc.sty
Package: bigintcalc 2019/12/15 v1.5 Expandable calculations on big integers (HO
)
))
\Fld@menulength=\count199
\Field@Width=\dimen145
\Fld@charsize=\dimen146
Package hyperref Info: Hyper figures OFF on input line 6042.
Package hyperref Info: Link nesting OFF on input line 6047.
Package hyperref Info: Hyper index ON on input line 6050.
Package hyperref Info: backreferencing OFF on input line 6057.
Package hyperref Info: Link coloring OFF on input line 6062.
Package hyperref Info: Link coloring with OCG OFF on input line 6067.
Package hyperref Info: PDF/A mode OFF on input line 6072.

(c:/texlive/2023/texmf-dist/tex/latex/base/atbegshi-ltx.sty
Package: atbegshi-ltx 2021/01/10 v1.0c Emulation of the original atbegshi
package with kernel methods
)
\Hy@abspage=\count266
\c@Item=\count267
\c@Hfootnote=\count268
)
Package hyperref Info: Driver (autodetected): hpdftex.

(c:/texlive/2023/texmf-dist/tex/latex/hyperref/hpdftex.def
File: hpdftex.def 2023-02-07 v7.00v Hyperref driver for pdfTeX

(c:/texlive/2023/texmf-dist/tex/latex/base/atveryend-ltx.sty
Package: atveryend-ltx 2020/08/19 v1.0a Emulation of the original atveryend pac
kage
with kernel methods
)
\Fld@listcount=\count269
\c@bookmark@seq@number=\count270

(c:/texlive/2023/texmf-dist/tex/latex/rerunfilecheck/rerunfilecheck.sty
Package: rerunfilecheck 2022-07-10 v1.10 Rerun checks for auxiliary files (HO)

(c:/texlive/2023/texmf-dist/tex/generic/uniquecounter/uniquecounter.sty
Package: uniquecounter 2019/12/15 v1.4 Provide unlimited unique counter (HO)
)
Package uniquecounter Info: New unique counter `rerunfilecheck' on input line 2
85.
)
\Hy@SectionHShift=\skip50
)
(c:/texlive/2023/texmf-dist/tex/latex/geometry/geometry.sty
Package: geometry 2020/01/02 v5.9 Page Geometry

(c:/texlive/2023/texmf-dist/tex/generic/iftex/ifvtex.sty
Package: ifvtex 2019/10/25 v1.7 ifvtex legacy package. Use iftex instead.
)
\Gm@cnth=\count271
\Gm@cntv=\count272
\c@Gm@tempcnt=\count273
\Gm@bindingoffset=\dimen147
\Gm@wd@mp=\dimen148
\Gm@odd@mp=\dimen149
\Gm@even@mp=\dimen150
\Gm@layoutwidth=\dimen151
\Gm@layoutheight=\dimen152
\Gm@layouthoffset=\dimen153
\Gm@layoutvoffset=\dimen154
\Gm@dimlist=\toks19
)
Package hyperref Info: Option `colorlinks' set `true' on input line 12.

(c:/texlive/2023/texmf-dist/tex/latex/l3backend/l3backend-pdftex.def
File: l3backend-pdftex.def 2023-01-16 L3 backend support: PDF output (pdfTeX)
\l__color_backend_stack_int=\count274
\l__pdf_internal_box=\box53
)
(./Supplementary.aux)
\openout1 = `Supplementary.aux'.

LaTeX Font Info:    Checking defaults for OML/cmm/m/it on input line 16.
LaTeX Font Info:    ... okay on input line 16.
LaTeX Font Info:    Checking defaults for OMS/cmsy/m/n on input line 16.
LaTeX Font Info:    ... okay on input line 16.
LaTeX Font Info:    Checking defaults for OT1/cmr/m/n on input line 16.
LaTeX Font Info:    ... okay on input line 16.
LaTeX Font Info:    Checking defaults for T1/cmr/m/n on input line 16.
LaTeX Font Info:    ... okay on input line 16.
LaTeX Font Info:    Checking defaults for TS1/cmr/m/n on input line 16.
LaTeX Font Info:    ... okay on input line 16.
LaTeX Font Info:    Checking defaults for OMX/cmex/m/n on input line 16.
LaTeX Font Info:    ... okay on input line 16.
LaTeX Font Info:    Checking defaults for U/cmr/m/n on input line 16.
LaTeX Font Info:    ... okay on input line 16.
LaTeX Font Info:    Checking defaults for PD1/pdf/m/n on input line 16.
LaTeX Font Info:    ... okay on input line 16.
LaTeX Font Info:    Checking defaults for PU/pdf/m/n on input line 16.
LaTeX Font Info:    ... okay on input line 16.

(c:/texlive/2023/texmf-dist/tex/context/base/mkii/supp-pdf.mkii
[Loading MPS to PDF converter (version 2006.09.02).]
\scratchcounter=\count275
\scratchdimen=\dimen155
\scratchbox=\box54
\nofMPsegments=\count276
\nofMParguments=\count277
\everyMPshowfont=\toks20
\MPscratchCnt=\count278
\MPscratchDim=\dimen156
\MPnumerator=\count279
\makeMPintoPDFobject=\count280
\everyMPtoPDFconversion=\toks21
) (c:/texlive/2023/texmf-dist/tex/latex/epstopdf-pkg/epstopdf-base.sty
Package: epstopdf-base 2020-01-24 v2.11 Base part for package epstopdf
Package epstopdf-base Info: Redefining graphics rule for `.eps' on input line 4
85.

(c:/texlive/2023/texmf-dist/tex/latex/latexconfig/epstopdf-sys.cfg
File: epstopdf-sys.cfg 2010/07/13 v1.3 Configuration of (r)epstopdf for TeX Liv
e
))
(c:/texlive/2023/texmf-dist/tex/latex/graphics/color.sty
Package: color 2022/01/06 v1.3d Standard LaTeX Color (DPC)

(c:/texlive/2023/texmf-dist/tex/latex/graphics-cfg/color.cfg
File: color.cfg 2016/01/02 v1.6 sample color configuration
)
Package color Info: Driver file: pdftex.def on input line 149.

(c:/texlive/2023/texmf-dist/tex/latex/graphics/mathcolor.ltx))
Package hyperref Info: Link coloring ON on input line 16.

(./Supplementary.out) (./Supplementary.out)
\@outlinefile=\write3
\openout3 = `Supplementary.out'.


*geometry* driver: auto-detecting
*geometry* detected driver: pdftex
*geometry* verbose mode - [ preamble ] result:
* driver: pdftex
* paper: <default>
* layout: <same size as paper>
* layoutoffset:(h,v)=(0.0pt,0.0pt)
* modes: 
* h-part:(L,W,R)=(72.26999pt, 469.75502pt, 72.26999pt)
* v-part:(T,H,B)=(72.26999pt, 650.43001pt, 72.26999pt)
* \paperwidth=614.295pt
* \paperheight=794.96999pt
* \textwidth=469.75502pt
* \textheight=650.43001pt
* \oddsidemargin=0.0pt
* \evensidemargin=0.0pt
* \topmargin=-37.0pt
* \headheight=12.0pt
* \headsep=25.0pt
* \topskip=10.0pt
* \footskip=30.0pt
* \marginparwidth=65.0pt
* \marginparsep=11.0pt
* \columnsep=10.0pt
* \skip\footins=9.0pt plus 4.0pt minus 2.0pt
* \hoffset=0.0pt
* \voffset=0.0pt
* \mag=1000
* \@twocolumnfalse
* \@twosidefalse
* \@mparswitchfalse
* \@reversemarginfalse
* (1in=72.27pt=25.4mm, 1cm=28.453pt)


pdfTeX warning: pdflatex.exe (file ./figures/Results/Trial1_Fig1.pdf): PDF incl
usion: found PDF version <1.7>, but at most version <1.5> allowed
<figures/Results/Trial1_Fig1.pdf, id=28, 622.325pt x 655.44875pt>
File: figures/Results/Trial1_Fig1.pdf Graphic file (type pdf)
<use figures/Results/Trial1_Fig1.pdf>
Package pdftex.def Info: figures/Results/Trial1_Fig1.pdf  used on input line 29
.
(pdftex.def)             Requested size: 413.3867pt x 435.38788pt.
LaTeX Font Info:    External font `cmex10' loaded for size
(Font)              <7> on input line 30.
LaTeX Font Info:    External font `cmex10' loaded for size
(Font)              <5> on input line 30.


pdfTeX warning: pdflatex.exe (file ./figures/Results/Trial1_Fig2.pdf): PDF incl
usion: found PDF version <1.7>, but at most version <1.5> allowed
<figures/Results/Trial1_Fig2.pdf, id=29, 622.325pt x 655.44875pt>
File: figures/Results/Trial1_Fig2.pdf Graphic file (type pdf)
<use figures/Results/Trial1_Fig2.pdf>
Package pdftex.def Info: figures/Results/Trial1_Fig2.pdf  used on input line 36
.
(pdftex.def)             Requested size: 413.3867pt x 435.38788pt.
[1

{c:/texlive/2023/texmf-var/fonts/map/pdftex/updmap/pdftex.map} <./figures/Resul
ts/Trial1_Fig1.pdf>]

pdfTeX warning: pdflatex.exe (file ./figures/Results/Trial1_Fig3.pdf): PDF incl
usion: found PDF version <1.7>, but at most version <1.5> allowed
<figures/Results/Trial1_Fig3.pdf, id=53, 622.325pt x 655.44875pt>
File: figures/Results/Trial1_Fig3.pdf Graphic file (type pdf)
<use figures/Results/Trial1_Fig3.pdf>
Package pdftex.def Info: figures/Results/Trial1_Fig3.pdf  used on input line 43
.
(pdftex.def)             Requested size: 413.3867pt x 435.38788pt.


pdfTeX warning: pdflatex.exe (file ./figures/Results/Trial1_Fig4.pdf): PDF incl
usion: found PDF version <1.7>, but at most version <1.5> allowed
<figures/Results/Trial1_Fig4.pdf, id=54, 622.325pt x 655.44875pt>
File: figures/Results/Trial1_Fig4.pdf Graphic file (type pdf)
<use figures/Results/Trial1_Fig4.pdf>
Package pdftex.def Info: figures/Results/Trial1_Fig4.pdf  used on input line 50
.
(pdftex.def)             Requested size: 413.3867pt x 435.38788pt.
[2 <./figures/Results/Trial1_Fig2.pdf>] [3 <./figures/Results/Trial1_Fig3.pdf>]
[4 <./figures/Results/Trial1_Fig4.pdf>]

pdfTeX warning: pdflatex.exe (file ./figures/Results/Trial1_Fig5.pdf): PDF incl
usion: found PDF version <1.7>, but at most version <1.5> allowed
<figures/Results/Trial1_Fig5.pdf, id=93, 617.30624pt x 655.44875pt>
File: figures/Results/Trial1_Fig5.pdf Graphic file (type pdf)
<use figures/Results/Trial1_Fig5.pdf>
Package pdftex.def Info: figures/Results/Trial1_Fig5.pdf  used on input line 64
.
(pdftex.def)             Requested size: 413.3867pt x 438.93835pt.


pdfTeX warning: pdflatex.exe (file ./figures/Results/Trial1_Fig6.pdf): PDF incl
usion: found PDF version <1.7>, but at most version <1.5> allowed
<figures/Results/Trial1_Fig6.pdf, id=94, 617.30624pt x 655.44875pt>
File: figures/Results/Trial1_Fig6.pdf Graphic file (type pdf)
<use figures/Results/Trial1_Fig6.pdf>
Package pdftex.def Info: figures/Results/Trial1_Fig6.pdf  used on input line 71
.
(pdftex.def)             Requested size: 413.3867pt x 438.93835pt.
[5

 <./figures/Results/Trial1_Fig5.pdf>] [6 <./figures/Results/Trial1_Fig6.pdf>]

pdfTeX warning: pdflatex.exe (file ./figures/Results/Trial3_Fig1.pdf): PDF incl
usion: found PDF version <1.7>, but at most version <1.5> allowed
<figures/Results/Trial3_Fig1.pdf, id=130, 615.29875pt x 655.44875pt>
File: figures/Results/Trial3_Fig1.pdf Graphic file (type pdf)
<use figures/Results/Trial3_Fig1.pdf>
Package pdftex.def Info: figures/Results/Trial3_Fig1.pdf  used on input line 86
.
(pdftex.def)             Requested size: 413.3867pt x 440.36855pt.


pdfTeX warning: pdflatex.exe (file ./figures/Results/Trial3_Fig2.pdf): PDF incl
usion: found PDF version <1.7>, but at most version <1.5> allowed
<figures/Results/Trial3_Fig2.pdf, id=131, 615.29875pt x 655.44875pt>
File: figures/Results/Trial3_Fig2.pdf Graphic file (type pdf)
<use figures/Results/Trial3_Fig2.pdf>
Package pdftex.def Info: figures/Results/Trial3_Fig2.pdf  used on input line 93
.
(pdftex.def)             Requested size: 413.3867pt x 440.36855pt.


pdfTeX warning: pdflatex.exe (file ./figures/Results/Trial3_Fig3.pdf): PDF incl
usion: found PDF version <1.7>, but at most version <1.5> allowed
<figures/Results/Trial3_Fig3.pdf, id=132, 615.29875pt x 655.44875pt>
File: figures/Results/Trial3_Fig3.pdf Graphic file (type pdf)
<use figures/Results/Trial3_Fig3.pdf>
Package pdftex.def Info: figures/Results/Trial3_Fig3.pdf  used on input line 10
0.
(pdftex.def)             Requested size: 413.3867pt x 440.36855pt.


pdfTeX warning: pdflatex.exe (file ./figures/Results/Trial3_Fig4.pdf): PDF incl
usion: found PDF version <1.7>, but at most version <1.5> allowed
<figures/Results/Trial3_Fig4.pdf, id=133, 615.29875pt x 655.44875pt>
File: figures/Results/Trial3_Fig4.pdf Graphic file (type pdf)
<use figures/Results/Trial3_Fig4.pdf>
Package pdftex.def Info: figures/Results/Trial3_Fig4.pdf  used on input line 10
7.
(pdftex.def)             Requested size: 413.3867pt x 440.36855pt.
[7

 <./figures/Results/Trial3_Fig1.pdf>] [8 <./figures/Results/Trial3_Fig2.pdf>] [
9 <./figures/Results/Trial3_Fig3.pdf>] [10 <./figures/Results/Trial3_Fig4.pdf>]


pdfTeX warning: pdflatex.exe (file ./figures/Results/Trial3_Fig5.pdf): PDF incl
usion: found PDF version <1.7>, but at most version <1.5> allowed
<figures/Results/Trial3_Fig5.pdf, id=191, 610.28pt x 655.44875pt>
File: figures/Results/Trial3_Fig5.pdf Graphic file (type pdf)
<use figures/Results/Trial3_Fig5.pdf>
Package pdftex.def Info: figures/Results/Trial3_Fig5.pdf  used on input line 12
0.
(pdftex.def)             Requested size: 413.3867pt x 443.99902pt.


pdfTeX warning: pdflatex.exe (file ./figures/Results/Trial3_Fig6.pdf): PDF incl
usion: found PDF version <1.7>, but at most version <1.5> allowed
<figures/Results/Trial3_Fig6.pdf, id=192, 610.28pt x 655.44875pt>
File: figures/Results/Trial3_Fig6.pdf Graphic file (type pdf)
<use figures/Results/Trial3_Fig6.pdf>
Package pdftex.def Info: figures/Results/Trial3_Fig6.pdf  used on input line 12
7.
(pdftex.def)             Requested size: 413.3867pt x 443.99902pt.
[11 <./figures/Results/Trial3_Fig5.pdf>] [12 <./figures/Results/Trial3_Fig6.pdf
>]

pdfTeX warning: pdflatex.exe (file ./figures/Results/Trial4_Fig1.pdf): PDF incl
usion: found PDF version <1.7>, but at most version <1.5> allowed
<figures/Results/Trial4_Fig1.pdf, id=228, 615.29875pt x 655.44875pt>
File: figures/Results/Trial4_Fig1.pdf Graphic file (type pdf)
<use figures/Results/Trial4_Fig1.pdf>
Package pdftex.def Info: figures/Results/Trial4_Fig1.pdf  used on input line 14
2.
(pdftex.def)             Requested size: 413.3867pt x 440.36855pt.


pdfTeX warning: pdflatex.exe (file ./figures/Results/Trial4_Fig2.pdf): PDF incl
usion: found PDF version <1.7>, but at most version <1.5> allowed
<figures/Results/Trial4_Fig2.pdf, id=229, 615.29875pt x 655.44875pt>
File: figures/Results/Trial4_Fig2.pdf Graphic file (type pdf)
<use figures/Results/Trial4_Fig2.pdf>
Package pdftex.def Info: figures/Results/Trial4_Fig2.pdf  used on input line 14
9.
(pdftex.def)             Requested size: 413.3867pt x 440.36855pt.


pdfTeX warning: pdflatex.exe (file ./figures/Results/Trial4_Fig3.pdf): PDF incl
usion: found PDF version <1.7>, but at most version <1.5> allowed
<figures/Results/Trial4_Fig3.pdf, id=230, 615.29875pt x 655.44875pt>
File: figures/Results/Trial4_Fig3.pdf Graphic file (type pdf)
<use figures/Results/Trial4_Fig3.pdf>
Package pdftex.def Info: figures/Results/Trial4_Fig3.pdf  used on input line 15
6.
(pdftex.def)             Requested size: 413.3867pt x 440.36855pt.


pdfTeX warning: pdflatex.exe (file ./figures/Results/Trial4_Fig4.pdf): PDF incl
usion: found PDF version <1.7>, but at most version <1.5> allowed
<figures/Results/Trial4_Fig4.pdf, id=231, 615.29875pt x 655.44875pt>
File: figures/Results/Trial4_Fig4.pdf Graphic file (type pdf)
<use figures/Results/Trial4_Fig4.pdf>
Package pdftex.def Info: figures/Results/Trial4_Fig4.pdf  used on input line 16
3.
(pdftex.def)             Requested size: 413.3867pt x 440.36855pt.
[13

 <./figures/Results/Trial4_Fig1.pdf>] [14 <./figures/Results/Trial4_Fig2.pdf>] 
[15 <./figures/Results/Trial4_Fig3.pdf>] [16 <./figures/Results/Trial4_Fig4.pdf
>]

pdfTeX warning: pdflatex.exe (file ./figures/Results/Trial4_Fig5.pdf): PDF incl
usion: found PDF version <1.7>, but at most version <1.5> allowed
<figures/Results/Trial4_Fig5.pdf, id=289, 610.28pt x 655.44875pt>
File: figures/Results/Trial4_Fig5.pdf Graphic file (type pdf)
<use figures/Results/Trial4_Fig5.pdf>
Package pdftex.def Info: figures/Results/Trial4_Fig5.pdf  used on input line 17
7.
(pdftex.def)             Requested size: 413.3867pt x 443.99902pt.


pdfTeX warning: pdflatex.exe (file ./figures/Results/Trial4_Fig6.pdf): PDF incl
usion: found PDF version <1.7>, but at most version <1.5> allowed
<figures/Results/Trial4_Fig6.pdf, id=290, 610.28pt x 655.44875pt>
File: figures/Results/Trial4_Fig6.pdf Graphic file (type pdf)
<use figures/Results/Trial4_Fig6.pdf>
Package pdftex.def Info: figures/Results/Trial4_Fig6.pdf  used on input line 18
4.
(pdftex.def)             Requested size: 413.3867pt x 443.99902pt.
[17

 <./figures/Results/Trial4_Fig5.pdf>] [18 <./figures/Results/Trial4_Fig6.pdf>] 
(./Supplementary.aux)
Package rerunfilecheck Info: File `Supplementary.out' has not changed.
(rerunfilecheck)             Checksum: 8170CA9C585214D71D5CA127829C77DE;479.
 ) 
Here is how much of TeX's memory you used:
 8985 strings out of 476025
 145666 string characters out of 5794014
 1856382 words of memory out of 5000000
 29285 multiletter control sequences out of 15000+600000
 513805 words of font info for 37 fonts, out of 8000000 for 9000
 1141 hyphenation exceptions out of 8191
 75i,6n,76p,756b,458s stack positions out of 10000i,1000n,20000p,200000b,200000s
<c:/texlive/2023/texmf-dist/fonts/type1/public/amsfonts/cm/cmbx10.pfb><c:/tex
live/2023/texmf-dist/fonts/type1/public/amsfonts/cm/cmbx12.pfb><c:/texlive/2023
/texmf-dist/fonts/type1/public/amsfonts/cm/cmmi10.pfb><c:/texlive/2023/texmf-di
st/fonts/type1/public/amsfonts/cm/cmmi7.pfb><c:/texlive/2023/texmf-dist/fonts/t
ype1/public/amsfonts/cm/cmr10.pfb>
Output written on Supplementary.pdf (18 pages, 3008861 bytes).
PDF statistics:
 354 PDF objects out of 1000 (max. 8388607)
 267 compressed objects within 3 object streams
 47 named destinations out of 1000 (max. 500000)
 123 words of extra memory for PDF output out of 10000 (max. 10000000)
