# Supplementary material for: Validation of Smartphones in Arbitrary Positions Against Force Plate Standard for Balance Assessment
Source: Sensors (Basel). 2025 Apr 22;25(9):2639. doi: 10.3390/s25092639 (PMC12073742; doi:10.3390/s25092639)
Supplement: Supplementary file 1 [file sensors-25-02639-s001.zip › Validation of Mobile Devices w Force Plates for Balance Assessment/Supplementary.out]

\BOOKMARK [1][-]{section.1}{\376\377\000S\000u\000p\000p\000l\000e\000m\000e\000n\000t\000a\000r\000y\000\040\000R\000e\000s\000u\000l\000t\000s\000\040\000F\000i\000g\000u\000r\000e\000s}{}% 1
\BOOKMARK [2][-]{subsection.1.1}{\376\377\000T\000r\000i\000a\000l\000\040\0001}{section.1}% 2
\BOOKMARK [2][-]{subsection.1.2}{\376\377\000T\000r\000i\000a\000l\000\040\0003}{section.1}% 3
\BOOKMARK [2][-]{subsection.1.3}{\376\377\000T\000r\000i\000a\000l\000\040\0004}{section.1}% 4
