# Supplementary material for: Validation of Smartphones in Arbitrary Positions Against Force Plate Standard for Balance Assessment
Source: Sensors (Basel). 2025 Apr 22;25(9):2639. doi: 10.3390/s25092639 (PMC12073742; doi:10.3390/s25092639)
Supplement: Supplementary file 1 [file sensors-25-02639-s001.zip › Validation of Mobile Devices w Force Plates for Balance Assessment/Supplementary.tex]

\documentclass{article} 
\usepackage{graphicx, float, placeins, xr, hyperref}
\renewcommand{\thefigure}{S\arabic{figure}}

\usepackage[margin=1in]{geometry}

\hypersetup{
    colorlinks=true,
    linkcolor=blue,
    filecolor=magenta,      
    urlcolor=blue,
    }

    

\begin{document}

\section{Supplementary Results Figures} \label{Supplementary: Results Figures}% Data figures for all trials
Results figures for the remaining Trials 1 (stable balance), 3 (swaying in antero--posterior direction) and 4 (random swaying) listed in Table 1 are provided here.

\subsection{Trial 1}
\paragraph{Center of Mass Acceleration Comparison} \hspace{1mm}\\
\noindent As described in Section 2 of the paper, COM acceleration estimations were compared between each phone and the force plate. The comparison between these results for Trial 1 (stable balance) are shown in Figures~\ref{appendix_fig:Trial1_Fig1} -- \ref{appendix_fig:Trial1_Fig4}.  Force plate results (FP) are compared to the handheld (HH) and back harness (BH) smartphones in Figures~\ref{appendix_fig:Trial1_Fig1} and \ref{appendix_fig:Trial1_Fig2}, respectively. The differences of results plotted in Figures~\ref{appendix_fig:Trial1_Fig1} and \ref{appendix_fig:Trial1_Fig2} are shown in Figures~\ref{appendix_fig:Trial1_Fig3} and \ref{appendix_fig:Trial1_Fig4}, respectively.
\FloatBarrier

    
    \begin{figure}[ht]
        \centering
        \includegraphics[width=.88\linewidth]{figures/Results/Trial1_Fig1.pdf}
        \caption{Trial 1 center of mass acceleration ($a_G$) comparison. Force plate (FP) versus handheld smartphone (HH), where ML, AP, and IS represent the medio--lateral, antero--posterior, and inferior--superior axes respectively. The error bars represent confidence intervals.}
        \label{appendix_fig:Trial1_Fig1}
    \end{figure}

    \begin{figure}[ht]
        \centering
        \includegraphics[width=.88\linewidth]{figures/Results/Trial1_Fig2.pdf}
        \caption{Trial 1 center of mass acceleration ($a_G$) comparison. Force plate (FP) versus back harness smartphone (BH), where ML, AP, and IS represent the medio--lateral, antero--posterior, and inferior--superior axes respectively. The error bars represent confidence intervals.}
        \label{appendix_fig:Trial1_Fig2}
    \end{figure}

    \begin{figure}[ht]
        \centering
        \includegraphics[width=.88\linewidth]{figures/Results/Trial1_Fig3.pdf}
        \caption{Trial 1 center of mass acceleration ($a_G$) difference: force plate (FP) subtracted from handheld (HH) smartphone, where ML, AP, and IS represent the medio--lateral, antero--posterior, and inferior--superior axes respectively. The error bars represent confidence intervals.}
        \label{appendix_fig:Trial1_Fig3}
    \end{figure}

    \begin{figure}[ht]
        \centering
        \includegraphics[width=.88\linewidth]{figures/Results/Trial1_Fig4.pdf}
        \caption{Trial 2 center of mass acceleration ($a_G$) difference: force plate (FP) subtracted from back harness (BH) smartphone, where ML, AP, and IS represent the medio--lateral, antero--posterior, and inferior--superior axes respectively. The error bars represent confidence intervals.}
        \label{appendix_fig:Trial1_Fig4}
    \end{figure}

    
\FloatBarrier

\paragraph{Center of Pressure Comparison} \hspace{1mm}\\
\noindent Center of pressure projections from smartphones were compared to force plate data. The comparison between these results for Trial 1 (stable balance) are plotted in Figures~\ref{appendix_fig:Trial1_Fig5} and \ref{appendix_fig:Trial1_Fig6}, where force plate results (FP) are compared to the handheld (HH) and back harness (BH) smartphones, respectively.


    \begin{figure}[ht]
        \centering
        \includegraphics[width=.88\linewidth]{figures/Results/Trial1_Fig5.pdf}
        \caption{Trial 1 COP position comparison. Force plate (FP) versus handheld (HH) smartphone, where ML and AP represent the medio--lateral and antero--posterior axes, respectively.}
        \label{appendix_fig:Trial1_Fig5}
    \end{figure}

    \begin{figure}[ht]
        \centering
        \includegraphics[width=.88\linewidth]{figures/Results/Trial1_Fig6.pdf}
        \caption{Trial 1 COP position comparison. Force plate (FP) versus back harness (BH) smartphone, where ML and AP represent the medio--lateral and antero--posterior axes, respectively.}
        \label{appendix_fig:Trial1_Fig6}
    \end{figure}

\FloatBarrier

\subsection{Trial 3}

\paragraph{Center of Mass Acceleration Comparison} \hspace{1mm}\\
\noindent As described in Section 2 of the paper, COM acceleration estimations were compared between each phone and the force plate. The comparison between these results for Trial 3 (swaying in antero--posterior direction) are shown in Figures~\ref{appendix_fig:Trial3_Fig1} -- \ref{appendix_fig:Trial3_Fig4}.  Force plate results (FP) are compared to the handheld (HH) and back harness (BH) smartphones in Figures~\ref{appendix_fig:Trial3_Fig1} and \ref{appendix_fig:Trial3_Fig2}, respectively. The differences of results plotted in Figures~\ref{appendix_fig:Trial3_Fig1} and \ref{appendix_fig:Trial3_Fig2} are shown in Figures~\ref{appendix_fig:Trial3_Fig3} and \ref{appendix_fig:Trial3_Fig4}, respectively.
\FloatBarrier

    \begin{figure}[ht]
        \centering
        \includegraphics[width=.88\linewidth]{figures/Results/Trial3_Fig1.pdf}
        \caption{Trial 3 center of mass acceleration ($a_G$) comparison. Force plate (FP) versus handheld smartphone (HH), where ML, AP, and IS represent the medio--lateral, antero--posterior, and inferior--superior axes respectively. The error bars represent confidence intervals.}
        \label{appendix_fig:Trial3_Fig1}
    \end{figure}

    \begin{figure}
        \centering
        \includegraphics[width=.88\linewidth]{figures/Results/Trial3_Fig2.pdf}
        \caption{Trial 3 center of mass acceleration ($a_G$) comparison. Force plate (FP) versus back harness smartphone (BH), where ML, AP, and IS represent the medio--lateral, antero--posterior, and inferior--superior axes respectively. The error bars represent confidence intervals.}
        \label{appendix_fig:Trial3_Fig2}
    \end{figure}

    \begin{figure}
        \centering
        \includegraphics[width=.88\linewidth]{figures/Results/Trial3_Fig3.pdf}
        \caption{Trial 3 center of mass acceleration ($a_G$) difference: force plate (FP) subtracted from handheld (HH) smartphone, where ML, AP, and IS represent the medio--lateral, antero--posterior, and inferior--superior axes respectively. The error bars represent confidence intervals.}
        \label{appendix_fig:Trial3_Fig3}
    \end{figure}

    \begin{figure}
        \centering
        \includegraphics[width=.88\linewidth]{figures/Results/Trial3_Fig4.pdf}
        \caption{Trial 3 center of mass acceleration ($a_G$) difference: force plate (FP) subtracted from back harness (BH) smartphone, where ML, AP, and IS represent the medio--lateral, antero--posterior, and inferior--superior axes respectively. The error bars represent confidence intervals.}
        \label{appendix_fig:Trial3_Fig4}
    \end{figure}


\FloatBarrier

\paragraph{Center of Pressure Comparison} \hspace{1mm}\\
\noindent Center of pressure projections from smartphones were compared to force plate data. The comparison between these results for Trial 3 (swaying in antero--posterior direction) are plotted in Figures~\ref{appendix_fig:Trial3_Fig5} and \ref{appendix_fig:Trial3_Fig6}, where force plate results (FP) are compared to the handheld (HH) and back harness (BH) smartphones, respectively.

    \begin{figure}[ht]
        \centering
        \includegraphics[width=.88\linewidth]{figures/Results/Trial3_Fig5.pdf}
        \caption{Trial 3 COP position comparison. Force plate (FP) versus handheld (HH) smartphone, where ML and AP represent the medio--lateral and antero--posterior axes, respectively.}
        \label{appendix_fig:Trial3_Fig5}
    \end{figure}

    \begin{figure}[ht]
        \centering
        \includegraphics[width=.88\linewidth]{figures/Results/Trial3_Fig6.pdf}
        \caption{Trial 3 COP position comparison. Force plate (FP) versus back harness (BH) smartphone, where ML and AP represent the medio--lateral and antero--posterior axes, respectively.}
        \label{appendix_fig:Trial3_Fig6}
    \end{figure}

\FloatBarrier


\subsection{Trial 4}  
\paragraph{Center of Mass Acceleration Comparison} \hspace{1mm}\\
\noindent As described in Section 2 of the paper, COM acceleration estimations were compared between each phone and the force plate. The comparison between these results for Trial 3 (random swaying in both directions) are shown in Figures~\ref{appendix_fig:Trial4_Fig1} -- \ref{appendix_fig:Trial4_Fig4}. Force plate results (FP) are compared to the handheld (HH) and back harness (BH) smartphones in Figures~\ref{appendix_fig:Trial4_Fig1} and \ref{appendix_fig:Trial4_Fig2}, respectively. The differences of results plotted in Figures~\ref{appendix_fig:Trial4_Fig1} and \ref{appendix_fig:Trial4_Fig2} are shown in Figures~\ref{appendix_fig:Trial4_Fig3} and \ref{appendix_fig:Trial4_Fig4}, respectively.
\FloatBarrier

    \begin{figure}[ht]
        \centering
        \includegraphics[width=.88\linewidth]{figures/Results/Trial4_Fig1.pdf}
        \caption{Trial 4 center of mass acceleration ($a_G$) comparison. Force plate (FP) versus handheld smartphone (HH), where ML, AP, and IS represent the medio--lateral, antero--posterior, and inferior--superior axes respectively. The error bars represent confidence intervals.}
        \label{appendix_fig:Trial4_Fig1}
    \end{figure}

    \begin{figure}[ht]
        \centering
        \includegraphics[width=.88\linewidth]{figures/Results/Trial4_Fig2.pdf}
        \caption{Trial 4 center of mass acceleration ($a_G$) comparison. Force plate (FP) versus back harness smartphone (BH), where ML, AP, and IS represent the medio--lateral, antero--posterior, and inferior--superior axes respectively. The error bars represent confidence intervals.}
        \label{appendix_fig:Trial4_Fig2}
    \end{figure}

    \begin{figure}[ht]
        \centering
        \includegraphics[width=.88\linewidth]{figures/Results/Trial4_Fig3.pdf}
        \caption{Trial 4 center of mass acceleration ($a_G$) difference: force plate (FP) subtracted from handheld (HH) smartphone, where ML, AP, and IS represent the medio--lateral, antero--posterior, and inferior--superior axes respectively. The error bars represent confidence intervals.}
        \label{appendix_fig:Trial4_Fig3}
    \end{figure}

    \begin{figure}[ht]
        \centering
        \includegraphics[width=.88\linewidth]{figures/Results/Trial4_Fig4.pdf}
        \caption{Trial 4 center of mass acceleration ($a_G$) difference: force plate (FP) subtracted from back harness (BH) smartphone, where ML, AP, and IS represent the medio--lateral, antero--posterior, and inferior--superior axes respectively. The error bars represent confidence intervals.}
        \label{appendix_fig:Trial4_Fig4}
    \end{figure}


\FloatBarrier

\paragraph{Center of Pressure Comparison} \hspace{1mm}\\
\noindent Center of pressure projections from smartphones were compared to force plate data. The comparison between these results for Trial 3 (random swaying in both directions) are plotted in Figures~\ref{appendix_fig:Trial4_Fig5} and \ref{appendix_fig:Trial4_Fig6}, where force plate results (FP) are compared to the handheld (HH) and back harness (BH) smartphones, respectively.


    \begin{figure}[ht]
        \centering
        \includegraphics[width=.88\linewidth]{figures/Results/Trial4_Fig5.pdf}
        \caption{Trial 4 COP position comparison. Force plate (FP) versus handheld (HH) smartphone, where ML and AP represent the medio--lateral and antero--posterior axes, respectively.}
        \label{appendix_fig:Trial4_Fig5}
    \end{figure}

    \begin{figure}[ht]
        \centering
        \includegraphics[width=.88\linewidth]{figures/Results/Trial4_Fig6.pdf}
        \caption{Trial 4 COP position comparison. Force plate (FP) versus back harness (BH) smartphone, where ML and AP represent the medio--lateral and antero--posterior axes, respectively.}
        \label{appendix_fig:Trial4_Fig6}
    \end{figure}


\end{document}
